# Supplementary material for: The genome of a subterrestrial nematode reveals adaptations to heat
Source: Nat Commun. 2019 Nov 21;10:5268. doi: 10.1038/s41467-019-13245-8 (PMC6872716; doi:10.1038/s41467-019-13245-8)
Supplement: Supplementary file 3 — Source Data [file 41467_2019_13245_MOESM3_ESM.xlsx]

## Sheet: Fig. 4A FPKM values
all transcripts, all replicates		AIG1 transcripts, all replicates		Hsp70 transcripts, all replicates
normal	hot	normal	hot	normal	hot
49.4569	103.915	1.01902	0.744666	0	3.39992
244.094	0	0.86157	0.750416	0	3.63149
273.22	0	0.572586	0.92973	1.02072	4.14616
1403.24	0.124637	1.82887	0.824073	1.22304	0.35182
288.36	0	1.19629	0.595812	1.59571	0.991131
136.277	0	1.36992	0.857116	0.527084	0
25.0849	0	0	0.757774	1.2672	0
39.9614	61.8505	0	1.02399	1.50093	2.0261
66.0919	1.33008	0	1.4838	1.37391	4.37492
63.9162	4.13073	5.51193	1.67245	0	1.73473
51.8937	13.4214	6.81231	1.5602	0	1.62193
96.4523	1.31975	6.69973	1.95558	0	1.34279
54.7288	16.3904	2.47355	1.82325	2.03829	1.83438
73.7982	1.26322	2.12717	1.66333	2.04021	1.458
88.5922	2.66194	1.79563	2.02633	2.03552	1.66017
81.2014	232.811	2.03214	2.16049	41.2003	1.48149
81.3799	74.878	2.33631	1.83651	49.8481	1.90447
124.015	0	2.08365	3.38716	51.9903	1.75429
68.3846	0	0.184375	0	2.28315	3.20187
77.8692	0	0.204126	0	1.82534	2.79942
40.0438	0	0.129404	0	1.85693	3.4367
35.116	0	1.89113	0	0.749762	3.24321
32.9051	0	1.79224	0	1.06654	1.93504
154.242	0	1.56757	0	0.815838	2.79353
67.7349	0	0.091688	0	0.857097	2.25428
133.054	119.659	0.149144	0	0.680831	2.6812
56.0059	0	1.49783	10.3355	0.764424	3.26529
31.1512	9.51613	1.64844	9.36303	1.6022	2.55885
35.1883	0	0.421114	4.25315	1.74744	4.46353
90.7646	0	1.5161	5.99888	12.5549	3.30482
158.723	0	0.6294	6.85332	2.1679	2.46885
124.106	0	0.718943	14.7703	1.65529	0
21.8347	0	0.588123	14.415	84.3518	2.42695
20.0005	4.65886	0.465909	15.7309	89.69	0
21.0458	0	0.639461	5.84254	85.342	0
84.5318	0	0.565958	9.54104	0	3.47528
120.262	0	18.8962	1.7554	2.86827	4.86867
0	0	10.0568	1.65846	2.26679	2.60659
75.6383	0	13.3523	1.02787	2.74979	2.82739
41.22	0	2.71972	1.25525	1.20036	3.02479
46.3141	0	2.0744	0.833501	1.16739	2.65748
513.484	0	2.8031	1.14309	1.2246	2.81834
356.842	52.527	1.25893	1.04385	0	3.08597
0	97.2999	1.34293	1.16923	0.344081	2.17174
34.0995	0	1.15658	2.1425	0	4.98434
124.989	0	0.583907	1.19889	0	53.7669
4.4906	0	0.634454	1.25775	0	47.0672
66.2123	0.534054	0.366862	0.829777	0	103.039
61.2689	0	2.29454	0.739054	1.35223	127.642
86.3037	0.721797	2.87545	0.757769	1.29763	46.1679
102.404	10.4981	2.6511	1.18682	1.36991	92.8567
34.0257	143.096	3.30771	0.860438	0.351174	131.559
78.8503	0	2.43535	0.753496	0.590805	53.9879
23.9549	0	2.2731	1.44223	0.330245	81.012
47.8197	0	0.821093	0.565757	1.12492	1.89034
19.5857	0	0.742187	0.522514	1.5964	2.44763
0	0	0.673827	0.640375	1.76728	0.960128
1115.18	42.4406	0.06912	0.518056	0.5484	1.03559
968.003	0	0.058966	0.417043	1.44114	0.773452
0	54.6332	0.042948	0.531017	0.865654	1.20376
69.3693	0	2.59123	0.405136	0.264509	0.859894
66.0434	0	0.021426	0.412372	0.403233	0.729034
102.122	0.569233	1.95717	0.577351	0.430704	1.76624
10.8693	0.094871	1.41592	1.37353	0.651918	2.01667
78.397	0.151574	0	1.67576	0.383853	1.58381
0	0.121702	1.00519	1.0247	0.612047	1.47764
4843.34	0.087118	0.484892	1.21395	1.86322	1.42693
0	0.140585	0.505539	1.29277	2.23132	1.20575
0	0.108177	0.301378	1.65237	2.15168	1.69566
67107	0.115002	0	1.71789	1.09875	1.27272
0	0.113497	0.855478	1.43251	0.730251	1.36612
52.7266	78.8589	0.026187	2.33404	1.63107	1.72341
29.7392	0.068979	2.45712	0	0.496584	1.48979
36.5058	0.081691	1.48367	0.234361	0.595706	0.831422
6.82043	0.10488	1.65225	1.7135	0.51877	0.718512
30.4915	0.079703	1.66959	0.171082	3.59623	0.717663
17.8603	0.187541	2.19551	1.44912	4.25092	0.002743
78.7113	46.4175	1.65362	2.1461	3.24304	0.350816
10.8454	0.12207	0.850343	0.24346	0.359166	0.865575
72.1865	72.6239	0.524758	0.862933	13.0813	1.07447
24.5663	0	0.543615	0.004707	1.90816	1.51537
28.4953	0	3.94977	2.76551	0	5.53137
30.1026	0	3.0908	0.636048	3.9431	3.93035
45.1674	0	2.94565	2.13919	0	6.64845
0	0	0.865694	1.84134	1.22313	4.25925
37.758	0	1.30694	0.416402	1.28044	5.93527
25.5959	0	0.920197	2.9457	0.945453	9.64592
24.298	30.5734	0.841138	2.24325	12.0623	4.34403
18.517	0	0.606094	0.663334	4.10579	4.91487
1307.11	0.120851	0.587733	0.579547	7.90569	9.21127
0	31.8714	1.33783	1.0114	2.08527	3.20658
0	0.065997	0.989234	0.732374	2.55222	3.53319
18.3089	10.8913	0	0.650199	2.52642	0
6.0014	78.2312	2.44922	0.611575	0.952232	2.40359
22.9154	0.175448	1.60252	0.457864	0.949277	0
217.006	0.155674	1.76629	0.634001	0.71587	0
65.5129	0.014497	1.18248	0.484668	4.91588	0
222.823	23.8268	1.27149	0.327399	4.87851	2.24554
43.2002	0	1.15345	0.71354	4.30577	5.62142
48.9363	0	1.3445	1.32114	0.713181	61.6264
38.4486	0	0.027299	1.06226	1.54016	41.8244
15.8076	0	1.0392	1.29277	0	107.443
6.42633	0	0.627467	0.881464	1.72439	107.669
22.1435	0	0.828897	0.768922	1.96349	164.032
16.863	0	0.781356	1.11026	1.33316	104.265
5.67486	0	1.95367	0.738379	1.74836	144.201
21.2066	0	1.8081	0.807184	1.45617	121.552
404.381	0	1.58566	0.851987	1.54717	76.7657
698.346	0	1.66924	11.7311	0.634411	7.04029
370.168	0.692118	0.436742	10.352	0.799801	8.21349
57.5879	0	1.56653	13.9277	0.45409	6.57489
32.7072	0	1.89167	17.4188	1.06278	7.29731
34.596	0	2.36596	16.4234	0.739909	4.4391
46.7121	0	1.9989	16.4333	0.688869	6.03566
50.3623	0	0.041597	22.7154	70.5911	4.69608
54.3506	0	2.20539	17.33	33.7744	7.28947
26.3466	0	0.031743	27.7648	52.7751	8.03404
14.786	0	1.23653	2.34854	1.27243	2.57869
19.3157	0	1.52485	2.11227	1.44858	2.02104
101.936	25.2208	1.06429	2.59203	1.08487	2.00431
111.183	19.6444	0.345516	3.10304	2.1032	0.331626
111.603	0	0.321506	1.9953	1.78897	1.15704
16.4423	0	0.370823	2.17732	1.95555	1.60628
64.5888	0	0.677063	2.51565	5.1643	1.45601
18.2102	64.9137	0.713288	3.06253	6.46023	2.17795
6.87862	0	0.522589	4.31817	2.65066	2.99575
88.7304	0	0.988907	1.13265	0.8542	0
5.14356	0	0.766481	1.28939	0.892567	1.42168
17.1617	0	0.639347	0.794223	0.87205	1.13021
14.2186	0	2.16658	0.817437	2.03686	1.38038
13.7778	201.756	1.82512	0.561342	0.543074	0.552607
90.3377	0	1.53977	0.752758	4.91637	0.73419
141.788	165.813	0.514265	0.668822	0	0
71.6566	0	0.446315	0.619663	0.974121	1.55631
37.6385	0	0.405251	1.31329	0	0
8.45259	0	1.28807	0.523414	0.525985	0
24.9392	0	1.76685	0.305696	0.509133	0
297.122	0	1.85004	0.274845	0.159505	1.48571
211.317	0	0	0.392111	7.56721	0
196.633	0	1.50822	0.274215	8.35741	0
13.0095	0	0	0.367561	7.07311	0
286.283	232.106	0.889717	0.279215	3.09703	2.29971
14.8688	0	0.27569	0.43598	2.41082	0
0	0	0.51872	1.04419	2.64045	1.87004
1379.3	22.1223	0.53528	3.94083	2.28851	5.88218
0	0	0.440709	2.83506	2.72973	3.14201
191.222	37.8357	0.490463	3.74928	2.48277	2.36032
99.7676	0	0.407435	4.24222	1.16821	2.75441
136.55	0	0.550009	3.21097	0.834184	1.33825
46.5592	0	0.544062	4.48723	1.21074	2.66523
6.01392	42.9408	0.587843	3.76938	1.27462	0.50429
22.1009	86.6503	0.708645	4.08295	1.91804	1.71728
42.5608	0.340294	0.517535	5.96734	1.44998	2.18926
17.7433	0.875199	0	1.43821	1.45525	0.619987
94.7676	1.04139	2.71312	1.04423	1.47879	0.665787
12.8307	0.675132	0	0.958931	1.20091	0.803893
4.2767	53.5699	5.74264	1.09652	0.828085	0.636342
15.0339	1.53982	5.12807	0.661958	0.522177	0.417881
70.1657	66.3085	4.51779	0.737467	1.25103	0.209917
181.932	0.518486	1.86235	0.702626	0.444381	0.485244
66.2669	0.94748	1.55188	1.15883	0.693372	0.349469
19.6775	0	1.51147	1.82046	0	0.260555
11.1235	0	0.578284	0.681424	1.26442	2.88835
16.3957	0	0.542731	0.536451	1.02638	2.70415
15.5122	0.56404	0.542612	0.633	1.17498	2.77081
13.5788	0	1.13309	0.664926	0.895002	2.69533
15.3845	0.883153	1.39881	0.440617	1.12896	2.47952
216.685	5.62676	1.04051	0.585202	0.72759	3.85952
184.524	14.2753	3.61646	0.596729	0	2.33751
199.572	0	4.19697	0.635667	0.507954	2.50692
54.5951	0	4.20745	1.00802	17.1299	2.68973
3.0177	0.001013		0.177754	31.7311	8.38445
35.506	0		2.05447	9.88676	2.31808
10.8045	216.351		1.64888	0	2.47037
50.7882	77.3441		0.126307	1.697	1.92968
14.4233	0		0.831212	3.23769	2.25426
19.799	0.064602		1.19905	2.99963	2.48054
15.2218	704.939		0.063503	0	2.31106
11.2991	0		0.086656	0	2.24088
79.0703	0		1.38989	1.4835	1.77581
0	0		0	3.95206	1.16118
155.699	0		1.94588	5.07714	0.581098
80.3178	0		1.61203	4.22475	0.532428
328.46	0		0.001737	10.8608	0.096011
73.6412	0		0	7.15913	0.34113
35.5061	0		0.007392	9.44393	0.778465
29.9028	0		1.76998	1.20284	0.564743
24.7558	0		1.66517	1.42575	0.425099
52.8287	0.154316		2.71309	1.22695	0.461128
57.4776	0.162332		1.48277	0.800249	2.62461
55.2161	0.10233		0.150362	0.998572	1.61916
37.5943	37.4413		0.153057	0.753037	4.84634
29.3639	0.04899		1.15408	0.484079	1.28588
30.7253	0.214874		0.771896	0.533362	1.69683
0	62.6098		0	0.999342	0.609488
1972.48	0.105217		0	1.62947	3.01359
1741.67	54.9566		0	1.72398	3.61863
26.7288	0		0	1.58557	3.52556
20.4922	0		0.99561	1.20154	5.42889
48.6172	0		0.802724	1.96928	6.41292
197.808	0		0.675809	1.32278	4.73306
141.689	0		0.423887	0.419115	4.56349
209.95	0		0.389102	0.474894	4.07295
37.5197	0		0.508097	0.325113	4.52933
218.7	0		0.332216	2.51544	3.96522
17.4684	0		0.343048	3.15097	3.58809
45.814	0		0.432074	2.78026	3.19194
29.335	0		3.94736	0	0.942858
34.716	2799.69		2.25653	0.906512	0.731486
4.40252	0		2.68378	0	0.787543
118.639	0		0.094233	24.0217	0.527215
6.44207	0		0.053877	30.1304	0.858276
260.839	0		0	22.3134	2.36014
189.407	0		0.111634	0	1.70964
215.803	0		0.871989	285.841	2.72682
177.74	0		3.95578	0	2.69806
0	0		1.52945	21.4364	0.831806
158.289	0		1.39031	32.8099	0.56119
162.962	8.272		0.823579	8.19949	0.245756
115.385	42.8301		0.225857	1.80215	0.225962
162.908	15.2608		0.785406	1.73023	0.25776
95.4542	0		0.698639	1.27651	0.334515
0	0		1.13622	4.00335	0.28609
91.0122	0		0.605131	6.51396	0.248868
0	0		0.977767	6.02272	0.448982
732.225	0		1.64865	0.333501	9.67668
7.7e-05	3.32384		1.84141	0.739659	7.3807
14.6285	0		1.75579	0.66554	7.92293
0	0		1.54328	0.723355	6.4818
49.7232	0		0.843629	0.359107	5.07782
30.4783	0		0.966	0.737596	7.69405
18.1762	0		0.799903	0.246161	4.66939
15.9582	0		1.31636	0.521806	6.37104
25.5334	6.42739		1.83361	0.106747	7.40094
17.7998	2.92672		1.14435	0	11.4468
21.3627	4.68413		0.820869	0.631655	19.4471
21.5088	2.38117		0.811377	0.867884	12.0502
18.9574	0.34359		0.63797	0.560497	4.59656
21.4718	2.26873		0.565609	0.64196	21.7333
16.5824	5.04779		0.691979	0.627309	0.963165
28.0607	0		0.590824	1.55197	1.63896
8.82642	0.359815		0.668867	2.23665	2.37361
76.5539	0.704256		1.58913	1.59805	4.64296
34.8667	0.151487		2.0618	0.593669	0
34.366	0.043876		2.28629	0.767174	3.87321
73.6	0.097406		1.4732	0.649118	8.53984
41.7673	0.052342		1.85752	1.04005	37.4482
48.1821	16.8335		1.66895	0.995788	6.36089
14.5856	0.302598		1.98037	0.785289	19.2809
10.6538	0.36095		1.76689	0	19.2574
7.92659	33.1712		2.00907	0	21.937
78.7987	0		3.91577	11.1363	11.7006
0.195021	0		2.23472	2.95477	2.48868
56.4333	0		2.11394	1.77227	2.81113
0.801119	0		1.35915	2.01152	2.43796
43.4826	0		1.24539	1.13655	2.18256
46.8937	0		0.981953	1.35479	1.48227
17.0291	0		1.23154	1.18589	2.17742
11.8784	0		1.04626	0.63065	1.69581
13.5914	0		0.975785	0.972759	2.23797
58.9726	8.65193		0.930586	1.20182	3.14914
72.6712	0		0.756068	1.1342	13.5271
0	0		0.813035	0.457892	4.86437
58.2526	0		0.922361	0.94511	7.15885
4.19799	0		0.884766	0	6.15626
11.6415	0		0.506065	0	5.67716
29.5065	0		0.783127	5.44578	5.64911
32.8952	19.7442		0.661472	5.61385	8.68663
32.9826	0		0.84362	4.15747	7.7938
121.3	0		1.56689	0.049254	7.7095
83.66	0		0	0	6.11976
101.813	0		0	0	5.44425
39.655	0		0.962175	0	6.05491
171.955	0		2.11249	0	5.52294
49.4263	0		0.948342	0	4.16369
22.3207	0		1.10277	0	5.38084
12.3955	0		0	2.94673	4.34079
11.381	0		0	2.95441	5.17662
320.69	0		0	2.75639	7.14676
0.002193	1.56552		1.46853	1.37574	2.65205
0.012962	0.094842		1.42004	0.366046	2.04643
62.0572	0.053881		1.6261	0.768477	2.29426
24.1822	0.110201		1.73639	6.69458	2.11339
0.139402	0.125351		1.39207	6.39029	1.302
14.5177	0.125718		1.7896	6.01182	1.7947
32.7896	0.04547		1.61598	1.35747	1.28553
42.1272	0.005172		1.71292	1.46685	1.85444
1640.79	0		3.12508	0.989624	2.2633
0	0		2.60824	2.30907	7.29909
0	0		1.79228	1.98764	5.15738
32.9746	58.7487		1.43651	2.18135	5.30129
0	51.0158		1.43504	0.160515	5.81996
21.0776	49.2707		2.25681	0.350068	5.72137
12.1979	60.8111		2.57928	0.231782	6.95579
7.03074	58.9291		1.99494	5.38231	6.18457
7.40734	137.229		1.25456	4.89834	5.1492
36.9266	2.3194		2.02026	5.14057	7.13894
77.4365	9.24931		2.05339	2.31203	1.22381
39.0259	2.00083		2.44824	2.30067	0.998731
43.4018	2.8161		1.37367	1.98981	0.686251
104.968	1.94415		2.0982	0.802348	0.82775
28.0548	1.3238		1.38813	0.838735	0.959629
16.9042	2.38432		1.80596	0.656363	1.39407
14.8147	3.42476		1.64538	62.4591	0.279107
17.8605	1.46698		0.699166	55.3268	1.5648
15.1773	0.175083		3.00186	56.3064	0.311186
12.5296	0.968319		0.807684	1.93318	2.47476
13.9885	0.045588		0.676135	2.11653	0.915417
0.036572	0.211025		0.639404	0	1.05534
3.95059	0.121007		0.699947	0.349101	2.51081
380.213	0.055973		0.540825	0.395816	1.85946
38.9218	0.168914		0.688354	1.25277	3.1134
62.9273	0.18955		0.509451	1.08901	2.48487
49.548	0.169469		0.556434	1.32732	2.04919
100.249	0.097614		0.893729	1.23288	0.774556
102.539	1.19656		1.57869	0.982844	0.475284
138.873	0.019105		1.69739	0.826333	0.189375
55.8594	0.133131		1.09889	0.991561	0.142009
52.6991	0.102578		1.24043	1.52469	0.398939
73.9418	0.080327		0.944298	3.26735	1.45933
57.8145	0.099143		1.13397	2.74568	0.178358
32.7983	0.065267		0.97644	3.09455	1.79873
35.6633	0.169619		1.06093	1.96916	2.09614
0	12.6133		2.30274	1.72075	0.257428
31.3386	19.438		1.91274	20.0237	2.08721
10.8896	22.998		0.919506	14.7376	0.383293
24.5755	22.6278		0.050555	19.5866	1.74995
18.2212	26.4138		2.90274	0	0.239613
39.9723	42.3043		1.70364	1.48596	0.204596
20.6307	99.9168		2.91291	0.947048	1.17055
11.2477	660.914		1.85322	286.828	1.17169
14.4597	74.8446		0.018322	10.0552	1.53582
0	0		0.355813	255.642	1.01078
419.827	18.9124		2.58454	0.271967	0.719812
0	0		1.35554	0.409871	0.737053
542.621	15.0761		0.874326	0.203104	0.757907
1042.64	0		1.80398	2.44905	1.63942
484.087	0		0.971034	2.63877	0.646041
24.8085	25.7918		1.03892	2.26653	0.786168
4.46379	0		1.96393	0	0.659109
6.43243	56.1073		1.62528	1.54299	0.609121
0.693727	0		2.47839	0	0.65835
41.4606	0		2.71268	0.469047	66.9293
61.8184	0		0.040035	0.475292	55.7953
20.2256	46.8796		0	0.402979	105.638
5.58472	42.6626		1.7152	1.6528	123.828
13.9834	0		1.72752	1.54981	154.884
67.6121	45.8759		1.67073	0	111.721
38.3874	0		0.046315	32.3756	85.2137
40.521	38.4452		0.005316	23.5019	204.92
21.7546	0		0.017486	27.1603	162.564
13.5851	0		1.01954	0.540388	3.35713
14.6185	0		0.55112	0.568343	3.02096
17.5765	1.86764		0.684373	0.525761	3.19509
95.4682	0		0.749665	2.00404	2.96116
22.9098	0		0.733404	1.88646	2.09979
15.8401	11.7587		0.834095	1.80597	3.49743
13.1018	9.07703		0.598886	0.556717	2.50031
12.5703	1.04108		0.586717	0.644892	2.32896
26.2997	6.66057		1.15252	0.568662	3.41365
30.0426	14.4237		0.781684	0.482057	2.11819
27.4622	8.34942		1.31958	0.558026	2.65163
36.878	9.89427		1.33036	0.531692	0.722492
21.3237	7.68835		1.24924	0.339965	0.949656
24.5319	8.10865		0.644379	0.742498	0.635826
50.8514	8.44211		1.38823	0.362447	0.814443
53.6233	7.4778		0.737072	70.3784	0.578006
33.5654	12.4084		0.801367	62.7686	0.702982
40.605	0		1.56119	41.6306	1.30153
15.001	0		0.831449	1.69452	6.0942
32.5171	0.167871		0.685204	2.17259	8.83207
8.54071	0.848824		0.587644	1.93004	11.7388
2.19476	0.938338		0.558874	8.0238	11.9177
9.42297	1.47939		0.423628	2.24193	18.9898
34.0583	4.12267		0.458061	7.08038	21.3659
116.811	59.2043		0.321108	3.00381	19.9387
36.0047	3.27869		0.420453	4.17659	12.049
273.069	0		0.739042	3.24423	20.7974
47.3702	0		1.82443	1.36525	1.44093
226.339	0		1.03487	0.008737	2.01844
3.55283	0		0.784229	1.31848	1.12202
7.62416	3.83872		0.666959	0.460454	0.990494
7.74118	0		0.7125	0.438732	0.317987
155.503	6.10354		0.846753	0.383262	0.344724
138.436	0		0.784983	4.09186	0.598656
155.797	0		0.90948	4.80979	0.995453
59.7832	0		1.3932	4.0074	1.70653
52.998	0		0.827686	0.205099	0
7.60533	0		1.36578	0.390342	0.428726
32.0169	0.89655		0.762078	0.168514	8.1529
0	0		1.24737	1.92742	1.68199
4.81028	0.706288		1.02799	2.28423	0.64606
0	0.590848		0.768111	1.98962	7.39203
0	12.2313		1.09365	1.06529	0.955375
237.419	0.669599		0.67562	1.55024	1.61227
9.33698	8.52179		2.32249	1.13465	1.31317
4.4161	7.25464		0.539001	0.418476	0
5.71328	7.65813		1.2401	0.375595	1.38017
10.4658	11.5183		0.763434	1.16734	1.45217
8.23106	0.513461		0.611157	0	1.30057
10.012	5.78301		0.499552	1.02084	0.411565
0	26.4251		0.579288	0.838433	0
5275.77	12.4207		0.44333	0.443591	0
0	93.8161		0.620518	0.57236	1.4661
173.474	0		0.68926	0.266593	0
101.004	2.66829		0.612648	1.21084	2.53035
135.126	4.92089		1.36496	0.561057	0.714374
25.1788	0		2.45469	1.33966	6.13988
23.4633	0		1.70931	0	1.32305
26.353	0		1.58394	0	4.48114
10.6178	10.9227		1.81226	0	1.97463
8.70407	0		0.944127	2.25239	0.194065
10.5176	9.07292		2.00088	2.02402	4.1418
151.546	19.1683		1.14782	2.00426	1.01731
0	40.3042		0	1.64329	17.1429
0	39.4779		1.8455	1.67363	13.427
11.4208	18.2315		1.07168	1.7482	10.9383
9.56845	0		0.015107	0.674888	9.99746
18.6258	22.2321		0	0.91171	9.03878
5.09539	43.8825		1.10769	0.738007	11.1751
2.98754	66.9265		0.725338	3.3165	8.23964
7.16112	286.973		0.896276	4.44834	8.33324
18.8876	1.54877		1.6845	3.58251	9.54113
394.516	0.3512		1.62596	0.525909	2.91378
22.746	1.26409		1.44399	0.972752	3.51342
8.38009	1.09416		0.629236	0.661934	2.91642
7.23902	1.33969		1.18376		3.24803
5.32745	1.2163		0.265226		1.99466
45.343	2.73491		0.538385		2.63406
35.1533	345.868		0.825098		2.41378
27.3957	3.57011		0.913675		2.61433
55.9859	0		1.68453		1.82728
38.233	0		0.574836		6.55348
43.2866	0		0.525541		3.79792
184.755	0		0.535779		5.08546
101.874	0		0.548972		4.24926
133.212	0		0.42154		3.33328
20.3862	0		0.617698		4.56759
17.9319	0		0.488494		3.56132
19.7464	0		0.358448		3.7907
0	10.7632		0.796414		5.05134
273.573	0.706453		2.63515		1.48415
0	92.9777		0.342324		1.16375
6.69194	105.648		0.804737		1.53111
4.31796	68.2132		0.509372		1.71958
6.27473	8.07193		0.696091		0.843849
36.7227	11.9417		0.914708		1.64017
37.6011	9.26691		0.690187		1.53421
28.4771	1.1969		0.464686		0.847047
6.01481	1.89125		0.978066		1.22996
18.4142	1.07923		2.53869		5.46581
10.111	0.664036		0.89085		4.05244
333.582	0.650105		1.21369		3.59333
245.914	0.598435		0.802427		3.06836
265.013	0.556968		0.717497		1.57328
12.7096	3.25661		1.53054		2.67089
21.8608	1.64438		0.687673		1.75516
14.2964	1.34477		0.87276		3.07419
0.215163	0.255505		1.13659		3.78563
12.1105	11.0188		0		3.41941
15.8527	31.8681		2.27435		2.49418
135.381	2.3211		0		2.57219
0	0.434206		0		0.989007
0	82.1758		1.93385		1.61283
16.3945	0.457747		0		2.37404
21.3451	0.307633		0		1.6351
19.1088	0.469823		1.81865		2.66772
14.1169	0		2.49093		2.65657
10.6309	0.985813		2.70713		1.34583
11.8227	0.014402		2.92691		0.72617
1109.44	0.066798		2.01338		0.986076
1733.98	0.014877		2.69783		0.994475
882.817	0.065735		2.28169		0.618239
0	0.051716		2.40819		0.932264
0	0.02567		2.74605		0.752948
180.723	0.10374		2.99065		1.01353
28.8699	13.4907		5.10471		1.45449
16.9993	16.8608		1.47308		2.0485
22.6286	10.6586		1.47532		1.7632
78.1113	14.8363		1.10148		0.901819
64.4978	9.92187		1.13495		1.06745
11.98	0		0.994644		0.61609
176.499	0.79293		1.32658		0.735394
53.0571	60.6838		1.15331		1.46411
128.809	29.0068		1.03848		1.28393
100.275	0		1.89959		0.881416
80.3598	0		0.7822		2.72605
92.3617	15.0594		0.066583		4.47531
17.7707	0		0.066821		3.31328
0	0		0.644803		2.78846
16.2299	11.4557		0.055633		2.24385
46.3779	0		0.003744		2.23294
31.9533	0		0.384076		2.19879
45.9113	0		0.782536		2.51315
7.26951	1.07622		1.80292		3.68641
27.1403	2.24737		1.11499		2.42398
31.0829	0.296139		1.02049		1.49326
124.315	0.768054		1.05293		1.87679
111.511	0.200825		0.972764		1.59466
101.044	0.478059		0.668122		0.813874
192.564	0.331658		0.768106		1.23484
64.5135	1.28195		0.645656		1.29095
107.062	0.846728		0.859474		1.43774
74.043	43.661		1.29906		1.9122
95.7862	58.2767		1.67859		13.6601
81.9449	27.706		2.04992		0
0	24.1748		1.05197		0
21.9269	10.287		1.36423		46.4634
20.2477	11.4555		1.06753		0
19.4076	10.6359		1.18629		0
1.04317	17.4285		1.1307		0
15.2458	21.5158		0.837369		23.0145
99.1223	1.94901		1.70569		14.1815
69.0107	1.55655				9.16639
127.308	1.91061				10.7244
38.2099	2.8704				29.932
22.1497	0.312918				10.0529
28.4265	0.821469				11.8806
27.09	1.93213				16.2745
2.67819	0.57518				12.2797
6.5941	3.13748				7.24428
57.8995	0				5.82519
36.7077	0				11.996
52.4315	0.073167				9.23915
21.2888	0.642496				8.26757
12.2983	0.775351				5.68166
0	1.22653				6.12989
173.014	3.20168				7.70075
0.25866	46.7955				5.63739
0.022874	2.65947				6.17874
10.8487	0.874962				5.21532
5.50155	1.17045				5.97673
7.08402	0.685004				0
9.53244	0.952491				0
7.15425	1.2383				7.35736
6.46427	1.3027				21.3414
57.5023	0.68276				0
0.621166	0.320186				22.5683
0.667833	0.151506				4.02036
47.8916	0				2.78443
41.6109	0				8.84472
49.6507	0				3.65191
11.7704	0				5.22762
17.8856	3.98429				5.17559
15.7608	0				5.59031
120.7	9.9549				6.49985
26.8111	12.9108				6.02608
38.0822	158.256				5.43902
13.2749	17.8951				6.47082
19.25	13.5222				7.98885
21.5236	13.5282				7.88572
12.8123	21.0339				9.0129
16.084	12.7886				10.421
0	9.07875				8.22416
31.5461	7.12269				9.8323
17.0074	17.9109				9.81886
33.905	13.967				8.88621
77.3259	2.81038				16.0555
100.429	30.34				3.99473
87.551	1.84116				3.65544
89.5715	1.68504				3.7038
0	1.15924				2.8732
97.1068	0.96406				1.77475
82.213	1.8225				2.75921
41.7089	0.56837				2.20019
48.4051	1.84413				2.90966
74.9902	44.6307				3.36867
66.5055	53.6612				2.10565
75.4945	0				2.03662
99.5775	0				1.91457
157.663	0				1.53476
115.522	84.3073				1.25409
74.1183	0				1.58494
100.984	0				1.11834
95.5809	54.2191				1.60978
4.96004	2.08986				1.95881
4.54446	2.96825				0
5.11724	1.57047				2.48887
7.45304	2.69275				2.33691
9.88044	2.89405				0.643694
10.4756	2.56511				0.626031
91.1909	4.00303				0.767492
0	2.98218				1.46587
0	11.5673				2.38754
133.239	0				7.29298
0	24.1063				4.35147
123.039	0				2.00986
119.789	0				2.49285
25.8275	783.442				2.34163
64.5321	0				2.16672
28.797	472.12				1.99612
0.013109	1367.17				2.11972
16.3156	0				2.36372
79.2438	0				3.16533
120.507	0				2.44922
109.385	0				1.65859
21.9117	22.3618				1.51542
11.5566	18.1002				1.39962
11.7849	50.7333				1.04527
2.34295	0				1.71443
13.5892	0				1.52916
10.988	12.1632				1.28673
14.365	112.068				2.21541
0.177886	9.42991				1.44321
7.22241	12.397				1.09572
10.7331	3.24702				1.28911
5.38063	4.06651				0.904104
5.78796	11.9775				0.691808
14.0601	174.767				1.09475
0	110.131				0.885502
18.2861	17.415				0.992336
19.7141	2.0405				0.755231
29.7771	2.93612				5.2303
21.1984	1.95931				5.28301
320.446	2.21344				5.35335
91.3234	2.36062				4.77164
163.896	2.34206				3.76772
0	5.18936				5.35354
0	343.679				3.61781
114.648	18.876				4.86597
50.4914	0				5.43149
1.39534	6.08477				0.846183
14.7009	4.79161				1.23714
112.898	5.52881				1.46696
65.6184	12.0117				1.25519
29.3162	0				0.873935
29.7929	0				0
22.1173	18.7756				0
21.9551	27.7319				0
11.7594	0				0
0.025106	0.488971				6.93616
7.12718	0				5.26342
13.4248	0.408998				56.4455
18.9401	0				54.4376
22.0703	0				14.5924
102.218	0.836401				22.8315
0	104.15				17.9464
106.449	1.04494				21.7365
13.7252	0				19.8396
11.7617	0				29.6475
12.5878	69.222				13.4652
77.7784	80.7682				143.217
45.1806	104.376				197.493
59.2432	86.3351				0
18.5301	121.25				0
14.1551	89.166				0.154876
18.1012	166.504				0
2.7999	0				0.287554
5.5563	0				12.426
4.02602	151.816				6.00967
103.199	0				70.8175
59.4008	0				46.3071
84.7597	0				12.8573
35.0829	141.532				18.8224
30.6846	0				9.96894
28.4162	237.338				17.2496
71.2738	10.4908				8.83278
108.697	6.73818				3.17869
90.0696	11.9459				2.80687
3.4787	14.6784				2.45699
5.91719	26.5809				0.913797
3.75112	21.6563				0.971718
1.40873	28.1873				0.924922
104.445	22.2626				0.934697
128.744	56.0192				1.31885
23.0837	0				1.69591
100.627	0				3.548
105.765	79.7998				2.40162
30.204	0				1.74324
21.2081	0				1.57581
0	0				0.70027
127.713	6.89085				1.3086
125.837	0				0.868669
137.816	170.106				1.2339
71.2757	0				2.52683
0.948139	0.000257				2.59523
3.95955	0.00177				1.56577
5.92181	1.6e-05				1.7709
4.72525	0.000181				1.35649
7.17701	0.001791				1.32718
43.9051	9.7e-05				1.699
33.6983	7.8e-05				1.12822
0	5.7e-05				1.32192
10.1768	0				1.20444
12.7351	0				2.78607
20.3191	0				2.26095
305.546	0				1.21473
650.798	0				1.1239
281.828	0				0.837777
23.4428	7.43737				1.68192
13.0225	0				1.632
18.2037	0				2.01322
8.74787	2.06094				1.3527
5.95	19.2663				1.84956
7.20607	1.09234				0.79047
54.6582	1.1374				1.02847
46.3973	0.814845				0.986468
5.75724	0.695522				0.635713
160.653	0.851889				0.530672
152.436	0.466358				0.948466
151.152	1.32219				1.36553
9.24593	6.97841				0.863344
0	0				0
26.8818	0				0
132.459	19.9234				1.06568
76.1295	0				1.33898
92.6675	0				0.763447
6.06626	18.646				1.81324
3.69517	0				0.346371
7.54068	16.1668				0.701914
13.191	0.918598				1.62029
3.38524	2.11649				2.32889
11.8432	1.57728				1.49306
11.2076	2.13238				1.64311
9.01206	1.68124				1.8267
12.6483	1.85797				0.917219
13.7243	1.91186				1.3668
9.50237	1.88871				1.30114
4.39125	3.14284				1.74347
32.7292	0.559709				0
0.173729	0.083439				4.01231
3.09063	10.9676				1.91533
33.486	0.137915				2.16903
24.7141	1.05688				2.18935
23.1367	0.117227				1.19889
32.5381	0.460922				1.90674
1.29422	1.56703				1.24842
24.5929	16.4027				2.06725
79.3135	6.48186				2.03797
13.8158	4.35864				1.78316
69.9126	6.71428				1.49956
122.376	12.5933				1.37292
125.889	1.81689				1.137
121.429	2.00537				0.800208
4.37656	5.0551				1.0611
0.013583	8.90349				0.836989
14.4724	8.70264				1.17647
20.4201	0				1.24683
11.194	7.12603				0.655139
14.2509	17.3356				1.45342
36.3516	19.8533				1.30147
18.1086	24.7502				1.20893
99.0779	0				0.708047
55.7691	4.01466				1.01652
27.5428	22.8521				0.908319
41.8863	7.22124				0.869792
14.108	0				1.71072
6.86551	1.92156				19.7256
10.3307	2.52669				12.8661
56.7612	1.62134				61.6422
25.5916	0.55882				47.6748
38.4539	0				0
33.2885	0				26.545
28.5344	0				0
28.563	0				37.9532
25.8558	1.88127				15.4464
11.2684	0.006261				3.95225
18.5443	0.005034				4.47163
8.87172	0.164764				4.5453
0.087438	0.064439				4.61244
8.76883	14.6046				2.57978
57.273	42.1793				3.91936
33.2382	0.745352				3.70193
40.9859	0				4.51685
15.4131	0.003034				5.85003
0.157398	0.010784				2.95609
14.3898	0.016576				2.28355
94.4348	27.9763				2.61065
71.0057	0.435132				0.788824
68.9634	0.027058				1.34804
52.3056	0.098498				0.677107
28.928	0.044498				1.60187
19.2541	54.9671				2.02367
64.1294	0				2.77596
0	0				1.65964
0	13.6251				0.70551
84.1187	0				1.34275
3.24233	0				0.990696
57.575	0				0.866515
142.028	9.52723				0.510567
2.68219	0				1.08778
3.6327	10.7903				1.09557
3.89812	0				1.98929
2.13198	0				1.61574
8.06025	0				0.763337
35.8518	0				1.77579
4.53319	48.4525				1.20456
17.4523	0				0.994156
19.9637	0				1.04026
0.026659	0				0.632511
21.319	42.1224				0.691387
128.731	1.11601				2.26593
10.938	3.53409				11.459
111.73	1.97953				7.18407
13.1747	2.76133				0
3.68815	0				14.2854
7.13249	3.62944				0
62.9566	0				0
43.6384	1.02146				12.9016
42.2174	0				0
1499.23	2.68565				15.4994
738.432	4.69105				0.619302
1102.94	3.18293				2.24546
2.71997	3.24183				2.65551
5.17358	3.3024				1.39599
3.01682	2.70762				1.64505
61.3175	3.67318				14.6234
0	3.01714				1.15231
0	5.25531				2.26407
11.5354	0				0.552703
11.2714	0				2.06212
15.1737	66.627				0.700474
9.49934	74.9838				4.44872
0	78.1955				1.41432
8.36771	13.4515				4.20862
73.2568	86.9301				0
27.1727	77.6992				0
60.5987	0				6.38291
43.2335	3.35417				0.834143
58.7454	3.9071				2.43832
52.1715	5.14583				1.89744
0	6.10662				5.30085
0	5.48407				1.3419
76.5331	8.31583				4.66826
12.5107	16.5083				0
0	61.1988				0
6.95485	22.4679				5.57231
12.1776	1.65733				0.716309
8.49848	0.906669				7.20675
4.08586	0.354884				6.01434
111.731	0.274825				5.99509
0	0.622357				5.20595
87.4742	1.01798				3.71814
3.6997	0.604596				5.16678
1.70601	4.30083				4.4353
7.86327	6.12087				5.00908
12.9273	0.064502				5.96183
10.8952	0.144787				2.42938
5.51658	0.005553				0.609689
197.976	0.007181				0.354043
159.012	0.01464				0.617321
186.722	0.003918				0.439617
8.73827	0.189549				0.883599
0	0.190664				5.38346
5.47465	0.001389				1.64281
24.5818	0.054602				0.531259
33.0538	0.303003				8.50934
31.0703	0.302339				6.66869
18.9297	0.295711				5.79203
4.16321	19.5909				5.97264
4.71698	0.287999				4.22374
48.4989	0.033256				4.80258
10.9383	0.016327				0.006607
10.1945	0.015646				3.26513
14.1008	0				8.07081
6.66941	0				1.16822
10.1609	1.84181				1.60693
5.11274	0				1.09863
20.9985	13.9584				1.29467
4.22118	8.71578				1.37681
28.0358	31.6354				1.72582
21.4185	10.5613				1.68947
24.482	0				0.920192
2.1679	0.005664				2.16791
1.65529	0.000509				1.44961
84.3518	0				2.60987
3.34298	0				2.62028
1.06763	0				2.85436
8.23818	0.00653				2.76874
5.50676	2.7e-05				2.85017
4.01034	673.839				3.44967
6.4829	0.000176				3.05387
12.3804	0				2.96425
7.20602	0				1.26622
10.8958	0				0.687964
12.0399	0				0.813362
0	8.5375				0.605697
5.5538	0				0.145079
31.5969	0				0.397502
19.9161	0				0.196988
25.4204	0				0.381219
7.13043	0				0.563289
0	0.217953				5.98716
6.44272	0				6.80424
7.59281	0.238376				6.52426
5.07244	0.866536				6.55055
7.47318	0				5.42453
0	0				5.72943
7.68357	0				5.66506
7.99626	10.2224				5.5224
63.7705	14.7489				7.36377
74.2956	1.56549				4.73741
96.2073	1.06659				3.13069
3.2217	1.98063				3.88901
5.29097	4.65774				3.89838
23.2827	25.318				2.58649
23.0841	37.2394				3.50661
19.1914	2.31101				2.65929
24.4873	4.8518				3.93164
14.9502	1.75857				4.74541
0	0				2.46574
23.1461	0				1.69366
3.79293	26.7202				2.32697
2.79003	0				1.85448
3.82457	42.3068				1.30728
21.0485	82.6463				1.17785
10.349	16.9129				1.46991
0	122.495				1.72321
17.7166	0.874865				2.48189
23.6618	1.85618				109.053
21.7218	1.52971				115.654
8.95765	1.06769				81.6069
2.57979	1.31522				87.4604
6.00602	1.42683				46.5296
197.28	1.61154				52.7247
87.0096	1.42395				47.6089
110.182	3.38747				61.9446
154.958	0.990738				44.8429
126.52	0.94353				0
144.576	1.17198				0.49483
31.063	1.81301				3.85621
42.0341	1.01688				0.860913
29.668	1.5494				1.61314
35.2326	1.30021				1.29714
0.390701	0.90191				1.52016
18.9031	0.796234				2.15219
54.41	0				0
12.1843	37.9259				6.78997
36.8106	0				1.50446
49.4404	8e-06				1.65411
0	0				4.53029
0	0				1.27473
94.2982	2.7e-05				2.76883
0.392769	0.219431				0.609899
0.408819	0.078746				1.46376
31.5261	6.2328				0.729834
0	11.5819				3.05308
24.4315	6.05328				2.69155
1.34632	5.59787				2.92458
30.5524	8.14995				2.47777
39.1982	5.04586				1.53889
774.647	5.43081				2.4563
581.259	2.61542				1.49305
851.058	6.85428				2.12998
145.548	55.3555				3.52156
68.2958	41.8407				2.66985
131.885	11.5085				1.9785
14.168	20.5743				2.27103
10.2333	7.20257				2.22595
15.136	7.71566				1.24378
11.9555	13.7133				1.74632
12.3971	6.50861				1.52658
0.000161	8.57484				1.77673
9.15175	34.4787				2.24015
5.08049	7.06597				3.78288
6.96861	12.2923				1.28294
76.4853	16.9453				2.0042
38.0006	5.32587				2.14136
19.9241	3.98576				1.75134
47.1548	5.23311				2.35669
40.5228	3.36701				1.59723
5.26377	3.77172				2.08298
129.529	0.178143				2.94568
74.0376	0.249206				2.2501
125.718	8.63846				1.83954
19.0839	0.717687				2.31454
12.5453	20.9805				2.57818
0	1.5209				2.00646
16.9982	32.3082				3.03792
7.92527	24.2782				3.19407
9.54466	48.929				3.72181
87.648	0				3.74082
64.3431	0				16.0501
68.551	0				13.1654
258.487	0				20.3925
232.064	0				21.6586
214.129	0				25.927
32.0495	0				22.321
34.8066	0				26.8607
3.088	0				26.451
14.7149	0				29.5559
11.4113	1.8411				0
12.8968	3.86113				1.00891
6.8663	13.2255				0
6.95129	6.03226				1.32657
6.91834	0				0.788817
9.34181	0				0.261067
4.8508	20.7944				0.903891
0	46.0092				0.761719
13.1112	9.21776				0
0	0.528727				52.6667
14.5755	1.53631				82.175
11.9437	0.454759				8.1847
8.87202	1.49728				5.99581
0	1.06354				141.595
9.70664	0.960044				111.622
2.08243	0.897686				125.014
9.4834	0.82389				165.66
17.9141	0				176.51
0	0				1.34837
15.2957	0				0.417943
89.76	0				0.572974
59.6055	0				0.505959
70.1458	0				0.623546
13.9132	0				0.60644
5.68391	0				0.771075
0	0				0.553933
220.5	45.8524				1.21338
79.8666	104.113				4.49847
118.515	56.4883				3.50114
101.246	80.3438				3.33588
466.918	73.7987				3.25358
93.6463	77.8439				2.3466
242.632	113.855				3.22233
258.012	526.679				2.44282
257.736	151.57				3.68898
27.0645	0				4.38016
10.3887	0				0
0	1.39302				1.89323
80.6085	1.55841				0
247.231	0				1.13348
229.703	0				0.173962
26.043	3.67475				1.50703
2.41315	0				1.89731
0.460305	5.05004				0.338061
21.4034	42.7151				0
8.58353	0.095199				1.29887
11.2036	0.369385				0.990767
26.0925	1.08494				0.688531
24.7738	0.285726				0.618334
14.2319	0.342789				0.227283
32.1698	1.14575				0.410138
0.027437	0.545213				0.269643
25.6969	0.979403				0.486267
4.40962	0				0.6031
5.00092	0				0
3.85914	0				0
28.9038	3.61706				0
12.8214	4.46947				1.10179
16.0746	0				0
43.2763	0				0
0	4.72235				0
0	7.36006				0.307548
186.443	0				0.726423
133.926	9.36911				24.3122
163.293	5.98357				34.0548
5.86317	9.79532				35.5636
4.44617	13.7746				45.87
4.0923	13.3548				37.2123
14.8336	0				38.0383
14.5924	23.9583				39.2568
16.5818	37.1073				42.8129
46.8997	0				41.8472
50.1528	0				1.30093
120.614	7.26531				0.840375
4.92793	0				0.754373
3.12713	0				0.660282
3.12613	7.28693				0.253574
48.2983	0				0.650094
62.3103	18.5066				0.440015
0	22.7905				0.925217
61.0088	1.77457				0.999032
63.7581	1.83857				3.60063
59.994	2.62093				3.16153
2.73052	2.76972				3.21914
3.17356	2.33144				3.3091
5.49295	5.13737				1.86787
24.8105	7.85511				3.03489
10.8955	31.9901				2.28172
15.0778	8.6717				3.35532
15.9165	0.016321				3.88043
25.7446	0.666606				0.91307
38.6714	7.65423				1.36063
273.809	1.88139				1.28605
246.575	1.57504				1.06514
229.755	1.44642				0.595745
50.6413	2.25186				0
72.7758	0.68812				0.859732
43.4945	0.781032				1.27009
226.923	3.45252				0.758499
187.562	2.99943				1.0698
164.095	2.46841				0.789191
578.216	3.5522				1.13322
18.7516	2.9494				1.05106
21.5616	3.59699				0.605966
130.73	3.66399				0.862643
63.9937	3.59278				0.676207
81.4696	9.89214				0.923492
19.7611	5.55162				0.820623
8.7436	2.17604				1.32134
15.4485	2.38561				0.979724
4.69241	8.3822				1.17046
7.62826	4.64125				1.00117
6.69095	1.96476				0.943326
15.8148	3.60952				1.1941
8.40961	1.91386				0.804833
0	4.04902				0.861071
79.4004	0				1.13168
0.152254	0				117.664
66.8444	0				38.4124
3.28575	0				348.002
2.00203	77.2229				302.505
26.4192	24.831				63.1862
16.8355	47.095				94.0436
24.1589	23.5611				66.7351
19.8654	66.3204				139.998
11.7877	131.83				55.0064
5.84656	22.3657				1.65378
9.41607	0.178094				2.08644
22.0905	20.0931				2.02173
15.0842	0.076563				1.89564
0	0.676694				1.61689
0.03965	0.19514				2.54582
36.781	0.108498				1.91007
4.85012	0.199457				1.81839
123.714	0				2.36997
58.5987	0.459129				0
85.9035	0.07913				5.96653
282.377	0.046573				2.47475
152.637	0.04087				5.74931
122.895	0.060194				5.74263
7.61227	0.166505				11.9158
6.06088	0.023506				0
24.4517	0.044704				8.17328
11.9662	3.22242				7.04244
14.8358	3.43486				10.7332
11.3261	4.58335				4.72422
288.984	6.34893				6.23439
251.313	5.09524				4.98674
246.257	6.27361				4.63607
0	13.1169				4.66472
0	47.1423				5.47778
51.9405	20.7073				4.46662
44.0469	31.6027				5.13511
29.4869	25.6324				2.69598
21.2756	29.9261				3.33089
15.3586	44.7497				0.059544
11.4717	17.4859				1.80587
5.8e-05	10.6549				0.756164
12.6492	50.8747				1.42074
10.163	22.7182				0.940538
6.92401	4.55723				1.99971
66.7477	0				2.91007
32.9335	0				1.51552
24.1356	1.70384				1.18006
74.2228	0				1.76524
29.7176	0				1.31689
45.5139	0				0.552412
20.0463	0				0.934323
0	0				1.0471
28.7432	0				1.38401
1877.15	36.7168				1.12615
1320.04	66.6462				7.26896
1818.05	18.7853				5.72508
3.08621	21.5056				6.46927
2.8733	14.5821				5.36912
5.6069	13.5514				4.44371
22.138	16.4768				6.87298
10.8004	18.7578				5.10707
12.5509	21.6419				7.11846
22.7221	5.09318				8.26288
21.3752	3.44789				0.85726
19.722	10.7023				0.326429
27.8374	1.83988				0.538049
17.753	1.23566				0.324305
11.1163	8.49724				0.453425
7.56331	2.36841				0.527965
2.85078	2.16701				0.188649
8.22045	10.8138				0.496681
21.8822	0				0.610225
11.6432	0				3.21707
9.87895	0				3.27824
0	0				2.48056
26.7611	0				2.33123
21.9591	0				0.940968
34.5704	0				1.54373
43.3737	0				1.25831
29.5367	0				1.9839
23.5848	0				3.0756
28.8985	0				2.73867
24.5301	0				1.83377
47.8505	0				2.44138
57.0894	0				2.26103
51.7152	0				1.56799
28.8024	0				2.17507
17.9935	0				1.73506
21.968	0				2.04385
0	0				2.44637
48.2294	0				5.00968
27.8884	0				3.29152
0	0.033903				3.41155
271.509	0.021028				2.27331
0	0.064079				1.57483
6.94233	0.061158				2.3832
3.66728	3.32029				1.57523
3.39635	0.100434				2.38848
15.2919	2.84582				2.54282
4.47162	0.19879				1.54005
7.73635	0.340009				0.968853
4.55859	0.51938				1.06025
4.63714	0.315246				0
4.88276	0.176629				1.07552
3.74342	1.16362				0.982302
8.05896	1.51662				0.933333
8.71123	0.848474				0.867237
5.97743	0				0.652955
12.57	0				0.589799
14.1881	0				0.334521
96.2326	50.7037				0.509465
59.6968	0				0.458182
63.3181	0				0.342359
226.789	0				0.403955
195.974	174.224				0.284279
193.677	0				0.626526
49.4325	100.308				0.269919
24.0729	37.3216				5.93709
32.5778	25.5429				1.45305
5.17755	29.5217				1.50102
4.16207	12.7608				2.33646
5.08241	10.8839				0.925595
69.0529	18.6213				4.41762
138.898	6.0588				1.49277
42.7304	8.35292				0.732805
275.834	0.872914				0.492465
131.739	0.757624				0
170.372	1.24118				0
26.4704	23.7909				0
16.9573	22.6382				4.4244
22.2763	0.956965				0
51.9314	1.26693				3.63155
4.78488	1.21265				0
46.5344	30.8029				0
14.3658	0				0
0	0				3.95446
10.5413	0				4.34014
0	0				3.98057
0	1.48272				0.068032
46.1194	0				2.88169
27.4924	13.3049				0.601011
13.1631	0				2.96685
16.6423	15.459				3.96807
8.6909	0				5.48499
13.8663	0				4.3458
11.4918	0				2.66656
3.32431	0				3.92218
9.42887	0				3.86283
1.37932	0				2.22776
639.45	0				3.21873
499.984	0				2.47138
641.257	0				3.42534
7.15905	0				4.62216
2.58803	0				2.12004
4.30333	9.36484				1.14752
130.966	12.4768				1.26595
0	13.3056				1.22364
0	0				1.09177
23.5868	0				1.33131
11.1978	0				1.23374
10.7758	0				0.772885
10.6022	0				2.49272
5.18529	0				11.1467
14.3872	0				5.13304
476.237	0				6.87894
269.815	0				5.98243
355.57	0				5.73166
22.5298	0				5.72761
3.31074	0				6.31409
16.9688	0				5.59856
13.2344	0.799723				7.17697
4.54283	1.30404				2.1439
8.23349	3.89004				2.13388
35.0571	5.73561				1.68274
0	3.6503				1.759
0	10.6022				0.859183
15.4981	27.0438				1.84126
3.81114	593.884				1.03139
2.6458	16.1065				1.44236
5.30891	0				1.99755
6.10321	6.43129
6.04551	0.008409
136.516	0.009282
58.1322	0.010854
61.5018	0.004724
3.58784	0.011514
1.98559	0.003223
6.15556	0.014319
6.48948	6.10345
5.28411	0.148473
4.72734	6.07161
215.554	9.76889
95.7432	4.84367
124.526	7.27275
125.995	7.29111
48.3177	6.15098
68.9245	24.5772
23.7492	7.68788
18.3227	7.13117
27.1425	7.213
8.91994	2.12605
5.90083	8.20065
3.931	7.07612
0.151462	11.757
7.45444	5.22382
7.57575	10.5829
6.71913	98.0816
6.9431	41.1271
8.05833	27.0876
42.0394	30.1156
10.4294	13.821
25.5096	11.3491
0	20.1714
14.4731	6.69951
17.896	10.7797
26.0282	1.92799
0	2.29646
36.4953	1.55915
5.58139	1.78591
5.49523	2.68833
7.04371	2.1667
147.769	3.45482
0	2.5774
0	7.83487
94.4748	0
37.3135	0
55.5827	0
10.068	0
6.7567	0
10.1979	0
20.8606	0
10.7531	0
16.6174	0
16.0171	0
2.83998	0
2.99038	0
10.8025	0
1.67639	0
1.87979	0
1510.12	0
1079.99	0
1440.59	7.29314
6.63222	5.77553
2.9857	12.1117
5.54946	4.29826
5.64696	6.25127
4.48446	6.56514
5.35698	0
0	3.83058
0	6.5671
41.9743	11.5317
13.7334	0
21.7092	0
13.5225	0.036548
30.3445	0.287191
34.9625	0.376038
33.3122	0.411008
28.3321	1.42983
1.12589	51.3415
0	1.77327
0	78.0142
50.2909	83.1311
52.1893	43.2827
6.24109	50.3116
3.48426	29.1498
5.99979	34.1472
22.1274	46.9453
41.6961	35.2636
0	46.6365
20.8867	0.033691
14.0766	6.85481
0.1557	1.24348
58.2555	3.34444
48.6423	3.01522
62.7624	4.00519
46.4988	0.751828
31.5069	0.023506
3.30951	3.35007
24.7257	0
21.7294	0.166718
21.3772	0.035599
28.9268	0.064149
2.46631	0.07642
17.0765	0.034698
38.0516	0.075048
37.0321	0.06267
34.195	0.076427
72.0411	0
145.312	0
92.1467	0
1209.83	0
803.742	0
1216.58	0
167.082	0
81.0452	0
95.3516	0
47.5783	2.1568
44.1181	2.3372
43.5014	1.72927
27.8566	1.90481
15.8979	2.84785
17.6074	2.71462
28.6429	2.74445
34.4995	2.0718
29.6218	5.66104
26.5965	0
13.3223	0
19.661	0
22.3874	8.63433
13.2025	0
10.9554	0
83.4938	7.64739
59.6945	10.789
14.9768	10.2232
6.24575	128.537
6.86724	220.768
8.12391	96.1848
104.054	124.798
48.2332	180.932
70.9279	160.984
11.5744	246.409
25.9705	1279.06
31.5097	350.737
2.86287	0
3.1768	0
5.53133	0
11.4527	0
7.90558	0
0.319889	0
24.2743	0
15.701	0
18.1779	0
5.2592	1.1435
1.66877	0.022818
5.32305	11.4993
161.911	15.5382
107.641	16.1408
34.8765	13.7151
36.5962	0.303586
50.0462	1.32218
38.8484	0.08414
5.54009	12.0756
3.97091	1.28203
3.75859	6.04519
36.1826	2.40081
22.1439	1.42164
30.1177	45.5125
63.4301	49.1101
62.4655	2.52038
34.6045	4.03771
18.6908	66.3071
15.1394	36.311
18.1013	0.007277
30.2381	36.2962
18.6211	18.143
22.712	0.003204
3.83283	170.92
2.28105	35.6139
3.1507	60.957
13.1428	2.29784
4.89747	27.869
13.4972	10.8761
65.1477	16.8517
44.9778	16.648
55.5036	20.1091
10.6927	18.6013
0.052361	24.3185
5.59326	57.1685
24.4012	0
12.4487	0
18.9459	0
8.08541	0
6.57863	0
7.18915	0
15.4866	17.5286
12.5439	0
13.3952	0
20.5976	4.64617
6.52236	3.42993
13.3461	4.93756
43.4248	7.38814
64.008	8.31026
58.7209	6.93588
0.562762	9.45245
16.0226	10.1864
15.0101	18.2587
5.64011	0.115145
2.54771	19.4316
7.9903	0.856514
14.0263	0.739994
0	0.865881
14.1809	0.934023
240.795	8.10114
234.119	6.55943
231.863	3.64954
206.091	0
111.039	86.9511
119.66	58.3737
0	82.1972
21.969	98.313
16.8784	0
29.3223	104.713
22.6812	102.711
26.1456	0
1e-06	15.5434
6.42057	15.5126
11.5763	19.577
45.2599	37.3156
12.141	25.0154
17.5529	18.2341
4.75727	12.7162
5.94668	24.5792
6.07826	33.0474
17.9884	0.282827
11.2852	0.291363
15.516	53.9615
63.8148	91.9218
35.322	96.0306
56.1152	0.423569
20.5374	94.1201
9.01041	83.5199
11.2999	51.0612
7.17651	10.8999
1.92635	0
4.33518	0
98.9697	0
80.6691	0
102.072	0
5.71718	0
5.37324	0
5.72116	0
119.427	0
117.879	12.8185
154.51	0
9.5e-05	0
4.9106	0
6.21678	0
0	0
0	0
4542.79	12.0005
5.07094	13.4118
6.61433	6.76095
2.13029	4.52528
47.2451	25.3738
33.9447	13.763
44.1552	34.6293
0	57.1373
0	24.2407
36.5822	43.411
4.83481	10.7563
4.42044	3.57327
4.09879	4.56379
28.6659	5.63223
0	0.510258
0	5.33304
42.4704	7.34125
31.8003	5.89098
25.2075	10.9591
520.319	0
135.817	0.524141
342.776	0.176296
82.108	0.311642
36.0985	2.7947
45.7353	0.875595
14.0764	0.827695
14.3904	1.86607
13.8629	2.66357
46.8778	4.68562
1.17484	5.23637
37.7189	5.37386
22.6172	7.39444
30.7209	11.0029
23.7531	7.60865
0	13.5323
9.53174	12.246
10.2303	33.139
22.7178	0
8.73549	0
12.9818	0
17.882	0
25.5533	0
22.2212	0
24.6019	0
2.43252	14.0173
16.597	0
5.20771	0
2.53599	0.58185
5.31555	0.252255
410.933	0.340964
187.96	0
260.341	0
6.00737	3.18886
8.13604	0
5.84369	0
18.5912	0
8.66805	1.5657
0.024255	0
0	2.08462
9.09508	0
25.8286	0
37.1216	0
16.1119	3.67274
23.0498	4.98872
10.2816	3.7803
5.98492	0.315119
6.78537	0.000864
21.9369	0.571772
31.3033	0.018825
13.8366	5.85686
20.7953	0
28.3737	0.048877
21.9363	0.047178
16.6443	0
2.03377	0
2.89582	0
5.26073	0
1.74909	0.332357
2.74063	0
45.4245	0.235225
53.8131	0.493107
55.6737	0.494502
47.2081	5.12139
12.7591	1.92922
24.0139	39.3265
38.3094	51.3362
10.9207	1.26062
24.9127	37.3345
38.3703	37.6731
6.77225	1.56492
19.1741	1.65808
1.59503	0.488752
3.29981	3.54174
4.69536	1.78645
28.8029	2.57931
26.0181	4.09014
27.5423	2.4616
8.85199	2.9571
4.59039	0.511847
7.4784	2.17257
145.23	48.9461
187.645	14.706
179.335	2.00299
8.52482	17.5125
1.86667	7.9488
7.27996	6.83186
8.4616	11.157
10.0194	2.7643
11.6121	3.29499
26.6355	0.747148
15.9904	14.8943
18.7389	2.27227
0	2.563
9.61294	4.75216
7.93944	2.2433
37.7809	3.96157
47.0857	0.180445
41.6941	0.305039
65.3897	0.638736
34.129	0
45.5341	0.637245
21.0724	0
5.95069	0.718376
13.4568	0
18.3427	0.026434
9.13984	0
7.50019	0.013584
1.00537	2.08576
14.6718	0.945952
19.5879	5.43499
3.28834	22.1515
1.42605	0.880656
3.02907	4.49941
19.338	4.84694
10.2523	14.7287
11.3221	23.717
23.7622	30.5952
18.2916	19.8181
20.6533	18.0745
179.677	18.281
113.142	9.59561
117.67	11.5535
6.67341	12.4016
7.58781	18.5169
7.03908	17.2852
161.513	0
5.30877	3.06629
31.6989	3.95331
19.2478	6.25042
8.26177	6.78604
11.3593	3.27148
30.7376	7.61255
12.8777	2.62211
11.2204	7.36242
71.5739	0.025039
28.6216	21.404
40.3213	30.8664
48.6544	59.3778
0.173371	57.3726
47.3568	0.012923
3.56971	0.047511
1.80082	51.1906
2.74735	52.0647
160.088	10.0665
69.0197	4.87812
78.6057	4.9198
288.101	10.7202
305.739	46.6771
305.597	6.27001
19.8812	53.8991
4.79885	8.43237
4.34781	69.6012
8.43766	17.0199
4.10586	36.1087
6.53541	13.9028
39.1133	9.3495
15.7697	82.8678
10.5761	41.6992
6.07344	42.357
3.43683	2.93758
1.95412	21.3031
5.52034	8.24373
2.9799	20.9346
2.87491	9.79242
16.9054	10.1894
6.78332	61.5858
11.9441	35.1069
21.9978	30.9492
20.887	2.91812
27.4668	15.9327
32.641	0
11.2853	0
7.06411	0
7.80615	0.648983
0	0
5.38303	0.012765
54.7878	0.036187
22.1583	0.960428
35.431	0.870201
3.80272	0.092008
8.74757	2.73572
0.834567	0.841242
0	0.874467
17.831	2.11697
12.751	0.778407
13.6426	1.53864
3.90862	0.252283
5.96677	0.801524
16.4073	0
8.48357	0
0	0
18.2393	0
6.2416	0
6.61741	0
8.41605	0
16.5962	0
0.001665	0
577.746	0
650.47	0
408.654	0
371.654	0
32.4517	110.134
37.6194	0
9.36257	212.681
6.42697	231.505
8.27801	0
12.8404	0
10.9347	70.2294
12.8319	0
2.89754	15.1064
6.81064	32.6555
4.9525	44.8773
0	0
8.31254	67.6136
13.9969	76.95
2.84863	0
11.5552	8.32236
3.5524	0.165
122.127	7.84849
121.562	0.00577
119.827	0.090531
24.2935	0.043414
0.827661	0.010378
16.6218	0.009949
7.15655	27.4458
5.15747	18.6545
4.51509	17.3047
9.49568	18.8041
10.0612	16.5238
19.1074	16.9266
6.31627	16.7185
0.02572	16.3212
8.06255	42.062
0	11.6325
0	0.034231
30.5466	0.049321
2.10724	19.4105
2.16851	0.019119
4.19054	15.9437
10.5694	5.57059
0.903808	0.020477
15.1048	0.032947
1.08439	0.127864
0.034076	1.32217
23.8964	0.417261
5.21147	1.11238
5.35628	0.243511
6.33864	1.50528
27.859	0.580083
7.47185	0.813542
12.7476	0.186692
22.5843	0
20.1038	0
22.2705	0
31.0611	3.05622
15.0102	0
21.3497	0
520.995	0
167.465	0
315.057	0
51.9733	0
46.2205	0
40.8545	0
132.501	1.37712
48.8788	4.0477
73.44	0
3.4213	5.74915
0.005085	0
5.36264	0.005792
93.8946	0
43.0117	10.5625
52.6014	0
23.6494	0
41.4845	0
21.2729	0
9.31827	0
3.11527	0
4.0124	0
17.6512	3.38078
18.2859	5.29924
21.9883	3.74395
2.04555	4.76022
3.83588	3.49336
1.95583	3.98466
6.9969	3.40372
4.10247	2.93579
4.86831	4.92776
45.35	9.15153
22.9671	7.91245
32.0667	9.72483
12.7454	103.36
5.96414	53.7284
9.21669	48.1733
7.50628	84.793
8.59548	111.121
2.38314	149.725
11.9734	0
5.91132	0
2.99214	0
127.565	0
48.3096	0
60.1661	0
22.2558	0
7.73937	0
5.74558	0
10.0581	0
3.89912	0.651234
6.59921	26.0843
27.3145	0.839613
13.4086	0.850424
21.2671	1.30269
60.1668	0.831755
30.6908	10.2297
41.8229	1.14592
939.27	0.197656
394.829	21.6075
587.586	12.1935
14.2678	14.6677
6.94128	37.3679
6.50062	17.1741
36.5558	51.8159
2.74151	0
23.6293	79.2794
0	6.33054
9.75542	5.25063
24.5105	4.80403
23.839	6.33566
2.98897	2.32731
5.2406	2.21076
9.17473	2.68136
14.6154	3.85834
10.4835	11.8142
3.30976	0.055045
3.11682	0.017717
5.27965	0.051628
30.103	0
11.1985	0
13.9469	0.038992
6.40703	0
7.44816	0.05786
7.664	0.214942
20.3748	1.00123
16.3225	15.852
22.2723	2.27199
50.1399	2.84253
27.7289	5.35091
32.0306	2.41235
11.0701	3.33967
5.37321	0.406169
6.9531	0.490931
35.2718	0.002211
3e-06	13.6273
0.10773	90.1546
0	0
0	0
73.9838	48.4323
14.1611	0.001159
29.3373	3.69179
14.224	8.84037
308.619	1.50896
323.295	0.48309
274.604	12.1482
25.8603	0.000146
20.8836	13.1187
30.9221	1.2512
1.74704	0.861388
4.16819	0.445358
2.02728	1.00753
0	0.059105
0	17.0856
27.9539	33.1523
5.10065	0.287901
5.82745	54.5685
4.66399	0.393762
27.5761	66.8847
4.5005	48.7459
21.2192	82.6587
0	0.139322
4.16226	0.254258
5.13583	9.525
14.9106	0.713662
3.03682	17.8777
11.0038	0.193094
192.252	1.14685
204.337	17.8231
161.29	13.073
0	0
26.2953	0
28.9874	0
163.208	0
146.005	0
173.416	0
1.67984	0
0	0
18.8778	0.655015
51.1211	59.953
34.3603	30.4848
0	18.4104
2.05378	18.25
2.49589	9.47688
3.83306	7.4355
56.3506	16.0739
88.2132	6.47779
58.0521	8.45312
13.3274	0
12.1895	0
10.2569	13.3612
108.374	20.1098
80.3931	26.0627
96.5418	0
8.84574	26.0378
6.85476	20.4949
5.95351	40.9678
5.68282	24.024
3.10361	16.0232
0	15.7675
89.3697	18.7647
34.004	14.1341
46.3422	16.3063
16.4206	13.4935
13.4207	16.5171
33.2604	39.6619
11.1737	0.11192
2.85002	0.186235
7.77094	0.083364
17.4088	0.121846
2.73917	0.069551
10.2967	0.058234
16.9721	0.11093
13.084	0.051783
22.23	0.144127
40.3819	79.2713
30.0235	0.317484
29.3636	85.7418
56.8111	0.589769
24.9648	0.886653
31.3845	0.376658
248.963	98.3657
479.798	0.81603
234.405	0.844659
139.687	0
[truncated: 250,613+ more rows]

## Sheet: Fig. 4B FPKM values
transcript #	transcriptNames	geneNames	geneIDs	FPKM.hmM3R_25degree	FPKM.hmM4R_25degree	FPKM.hmM5R_25degree	FPKM.hmM1R_38degree	FPKM.hmM2R_38degree	FPKM.hmM6R_38degree	FPKM.hm10_40degree	FPKM.hm11_40degree	FPKM.hm12_40degree	FPKM.hm14_40degree	FPKM.hmM7R_40degree	FPKM.hmM8R_40degree	pvalue	qval	fold_change
1	MSTRG.18.1	.	MSTRG.18	1.47396	5.42734	1.32462	7.60922	1.51524	9.63428	0.765284	0.85958	1.05057	1.19294	3.41633	3.45152	0.955288	0.978287	1.02703
2	HMEPH_07926-RA	HMEPH_07926	MSTRG.18	6.06162	0.568388	5.288	0.741644	5.63391	0.965319	1.87127	2.82159	3.01616	3.37521	7.30029	13.2459	0.858635	0.927347	0.93559
3	HMEPH_07927-RA	HMEPH_07927	MSTRG.19	6.16582	5.7621	6.52467	7.92128	6.87698	9.38618	2.57287	2.91462	4.45568	5.23794	9.95912	13.6907	0.843883	0.919953	0.953767
4	MSTRG.10.1	.	MSTRG.10	1.37458	1.31749	1.5739	1.46792	1.48198	0.652163	0.563136	0.27084	1.67205	1.70602	1.76418	1.8757	0.365801	0.598961	0.869087
7	HMEPH_07929-RA	HMEPH_07929	MSTRG.11	908.063	629.163	700.986	309.168	277.608	360.446	460.194	671.408	337.545	400.478	293.059	472.748	0.00710912	0.0582442	0.522894
8	HMEPH_07930-RA	HMEPH_07930	MSTRG.12	1.24098	0.627186	0.777018	0.775786	0.809335	0.978877	0.319759	0.38449	0.764921	0.668839	0.780833	1.19329	0.148552	0.356922	0.897184
9	HMEPH_07931-RA	HMEPH_07931	MSTRG.13	20.5589	17.4814	19.1907	18.4573	20.4198	21.1119	30.2098	27.3139	28.5904	35.0855	29.2493	34.585	0.0377572	0.159508	1.34445
10	HMEPH_07932-RA	HMEPH_07932	MSTRG.4	0.416436	0.380213	0.371053	0.44483	0.674725	0.492679	0.531501	0.686675	0.628171	0.738966	0.50064	0.59144	0.0103546	0.0732334	1.13846
12	MSTRG.3.1	.	MSTRG.3	1.91989	0.942475	1.52062	1.12875	2.42539	2.23464	2.07585	2.08839	2.32173	2.19859	2.08681	3.77968	0.0322097	0.145163	1.2716
14	MSTRG.3.3	.	MSTRG.3	0.839178	0.250268	0.477417	0.328261	1.57566	0.836286	0.134697	0.781244	0.725841	0.448903	0.47792	1.8712	0.559201	0.746453	1.10668
15	MSTRG.14.1	.	MSTRG.14	3.29548	2.49845	4.94086	1.18048	1.55615	4.73694	2.51961	1.79581	1.94119	1.74166	2.71044	2.577	0.0793036	0.247428	0.696047
16	HMEPH_07935-RA	HMEPH_07935	MSTRG.14	7.36436	3.76247	3.55778	3.53924	3.53864	0	0	2.83261	2.49764	4.23131	3.28601	7.38885	0.199124	0.424518	0.552776
17	HMEPH_07936-RA	HMEPH_07936	MSTRG.15	3.15218	0	2.37569	1.31183	0.988313	1.24712	0	0.986782	1.26583	1.41223	1.8309	2.46895	0.484982	0.693629	0.840466
18	HMEPH_07937-RA	HMEPH_07937	MSTRG.16	62.6618	57.5279	54.6338	59.6041	57.1947	63.0517	40.0562	39.7937	71.7571	76.8098	55.8718	80.1128	0.763743	0.872831	0.97058
19	HMEPH_07938-RA	HMEPH_07938	MSTRG.17	7.4787	5.04181	6.61391	3.19749	3.26984	3.88324	1.95408	3.77284	3.64173	4.05187	4.51613	8.65073	0.00604493	0.0534223	0.63268
21	HMEPH_07940-RA	HMEPH_07940	HMEPH_07940	0.863079	0.605091	0.66729	0.226531	0.423025	0.30475	0	0.340929	0.470323	0.660517	0.392256	0.394185	0.00688626	0.0572861	0.773837
24	HMEPH_07943-RA	HMEPH_07943	MSTRG.2	1.49383	1.16371	1.24152	1.66349	1.64426	1.77362	1.65051	0.922646	2.09159	1.84944	1.33598	1.17639	0.333695	0.569788	1.10028
25	MSTRG.6.1	.	MSTRG.6	1.02364	0.953425	1.13986	0.865269	1.21604	1.20822	1.31879	0.892633	1.77583	1.54388	0.734523	1.15585	0.582316	0.763269	1.05414
26	HMEPH_07944-RA	HMEPH_07944	MSTRG.7	0.729183	0.875735	0.81622	0.994596	1.17318	0.785219	0.671781	0.563357	0.957805	1.18818	0.561925	0.942178	0.799141	0.893779	1.02119
28	HMEPH_07946-RA	HMEPH_07946	MSTRG.20	11.0931	7.18886	9.17301	10.8499	11.5927	11.701	6.35627	9.80077	10.0279	12.8233	13.1004	15.9774	0.174465	0.393957	1.15741
30	MSTRG.21.1	.	MSTRG.21	0	0	0	0.004561	0	0	0	0.007601	8.61644	0	0	0.014388	0.625347	0.792032	1.27093
31	MSTRG.21.4	.	MSTRG.21	1.08358	0.477623	0.776631	0.014241	1.06822	0.736796	0	1.07949	0.557091	1.94189	0.730133	1.206	0.728119	0.851116	0.934931
32	MSTRG.21.5	.	MSTRG.21	3.62324	0.340679	1.83536	0	0.718897	2.48166	0	1.77804	0.257542	2.49792	0.381547	0.616442	0.239497	0.473128	0.648082
33	MSTRG.21.3	.	MSTRG.21	9.31635	0.95966	7.41867	1.33884	1.58329	7.94676	0.961878	4.00589	1.2673	7.20151	1.66296	1.92179	0.26178	0.498776	0.596757
34	MSTRG.21.6	.	MSTRG.21	1.12147	0.771747	0.770716	0.162925	1.43419	0.746972	4.60663	1.08608	0.737385	1.74247	0.999016	1.19483	0.580444	0.762052	1.16893
35	MSTRG.21.7	.	MSTRG.21	0.075263	0.74981	0.025654	0.408655	1.37628	0.070597	0.719647	0.012339	0.174939	0.07469	0.946209	1.19805	0.493875	0.700755	1.17711
36	MSTRG.21.9	.	MSTRG.21	0.00627	4.48705	0.009437	9.86938	3.90366	0.006081	0.009642	0.05184	0.105556	0.0809	8.58337	11.7646	0.625989	0.792238	1.49026
39	HMEPH_07949-RA	HMEPH_07949	MSTRG.22	5.14013	4.45331	4.37248	4.25385	4.00347	2.84791	4.7614	3.59706	3.40165	5.22986	3.93154	4.40421	0.205038	0.432245	0.880682
40	MSTRG.22.1	.	MSTRG.22	19.5994	18.8555	7.93031	22.2129	21.6257	22.9683	11.8556	20.82	22.7387	28.9555	26.9331	24.6221	0.0886626	0.263786	1.45197
41	MSTRG.22.2	.	MSTRG.22	0	1.07366	13.2281	1.75778	1.96084	1.32831	0	0	4.31443	2.44385	3.09896	0	0.592095	0.769572	0.718024
42	HMEPH_07950-RA	HMEPH_07950	MSTRG.23	18.5131	15.314	17.2829	22.3191	22.4597	21.8475	19.8787	20.0107	26.7547	29.3196	26.5611	22.032	0.00288748	0.0348521	1.32661
43	HMEPH_07951-RA	HMEPH_07951	MSTRG.24	0.660677	8.31375	0.918489	5.56513	1.30328	0.770534	19.6227	17.3446	10.0857	15.0529	0.979965	8.56915	0.214338	0.443906	2.3956
44	MSTRG.24.1	.	MSTRG.24	5.07505	0.518945	4.46817	0.530427	4.2558	4.846	2.6345	0.739183	0.618538	0.4593	7.68336	0.511616	0.538641	0.732206	0.725814
45	HMEPH_07952-RA	HMEPH_07952	MSTRG.24	0	3.45642	0	2.30282	0	0	0	5.95534	3.04333	7.01789	0	8.25043	0.505433	0.709929	1.6005
46	HMEPH_07953-RA	HMEPH_07953	MSTRG.25	5.44713	5.1913	7.83889	12.2774	14.9848	14.2865	7.50487	6.89455	8.37157	15.6435	14.158	13.5051	0.00948289	0.06932	1.70824
47	MSTRG.25.2	.	MSTRG.25	9.8601	6.06356	6.33112	4.81154	2.22912	2.37262	1.77782	6.44691	7.77453	2.48938	2.95811	7.12362	0.0806788	0.249944	0.568562
48	HMEPH_07954-RA	HMEPH_07954	MSTRG.26	4.92291	5.24919	5.99723	5.19697	6.86725	6.90546	5.74552	7.2728	6.35914	11.951	12.3102	11.6818	0.071161	0.232142	1.3382
50	MSTRG.27.2	.	MSTRG.27	0.861367	0.665746	2.47847	9.7256	8.83586	1.7063	7.43658	2.26942	2.73989	13.9289	11.8561	1.38103	0.0522574	0.193965	2.86016
51	MSTRG.27.3	.	MSTRG.27	0.885942	0.712934	1.27328	1.46267	1.6711	3.07278	1.34139	1.49114	1.34128	3.60274	1.98947	1.05305	0.0734525	0.23605	1.41959
52	MSTRG.27.4	.	MSTRG.27	12.9273	10.8952	5.51658	0	0.002301	4.28063	0	9.68511	4.69973	0.00997	0	15.725	0.0835345	0.255075	0.239219
53	HMEPH_07955-RA	HMEPH_07955	MSTRG.27	1.15989	0.970628	2.94434	1.35187	1.74019	4.99826	1.29944	3.39453	2.27811	1.13672	1.84204	2.02498	0.475399	0.686265	1.19733
54	MSTRG.8.1	.	MSTRG.8	1.84644	1.48649	2.98983	1.18073	0.896664	1.12876	0.787961	1.50777	1.08664	1.09566	0.788702	2.39992	0.0297567	0.138647	0.699461
55	MSTRG.8.2	.	MSTRG.8	9.20301	9.84324	1.28182	10.3992	10.2456	10.0882	6.06257	0.828658	6.02595	7.15294	8.46754	1.00513	0.952365	0.977158	1.03316
56	HMEPH_07956-RA	HMEPH_07956	MSTRG.8	2.52324	1.08188	6.84387	1.21174	0.774088	1.82902	1.25536	2.50674	1.32001	1.35974	0.944544	7.82258	0.26266	0.49982	0.669646
57	HMEPH_07957-RA	HMEPH_07957	MSTRG.9	25.4707	22.8262	26.2468	19.9037	26.0732	25.415	38.0023	21.0709	34.7629	39.8799	27.5164	43.0571	0.332291	0.568765	1.14259
58	MSTRG.9.1	.	MSTRG.9	45.861	40.1326	34.1696	31.7059	31.3887	29.1285	45.7801	27.1116	44.3268	41.9335	41.2388	43.132	0.392609	0.622443	0.902779
60	MSTRG.29.1	.	MSTRG.29	0.756434	0.650316	0.335127	0.520709	0.41245	1.04809	1.0275	0.512271	0.735913	0.870764	0.878538	0.994959	0.282393	0.521118	1.1044
61	HMEPH_07959-RA	HMEPH_07959	MSTRG.30	32.4516	14.4315	24.5094	14.789	17.6231	23.3537	18.2319	21.1732	16.1328	28.3333	35.6439	51.1697	0.78923	0.888969	0.955765
62	HMEPH_07960-RA	HMEPH_07960	MSTRG.31	21.5369	3.10534	4.59296	4.43555	5.45103	5.88169	3.6528	2.80602	3.43374	4.80795	6.15688	9.96371	0.133146	0.33421	0.675662
63	MSTRG.31.2	.	MSTRG.31	0.00025	1.76142	1.56643	2.68688	2.44225	1.99801	1.89152	3.68836	3.05779	3.6754	2.33071	0.915964	0.0134656	0.0854706	1.86284
64	MSTRG.31.3	.	MSTRG.31	0.14784	0.535753	0.574408	0.907858	0.848837	0.710794	1.41213	1.14523	1.12177	1.33918	0.966437	1.04534	0.00158117	0.0255668	1.46617
65	MSTRG.31.4	.	MSTRG.31	0.117694	0.862943	1.00358	1.49379	1.35849	1.44873	1.46835	1.77221	1.81102	2.39294	1.99233	2.4124	0.00284884	0.0345453	1.7077
66	MSTRG.31.1	.	MSTRG.31	4.65144	0.912224	1.10464	1.04627	1.26617	1.40093	0.777068	1.93952	1.60283	1.48911	1.50044	1.52173	0.302768	0.541449	0.812418
67	MSTRG.31.8	.	MSTRG.31	0.071962	0.845883	0.835771	1.08438	2.7676	1.39226	1.61096	1.49616	2.67576	2.04313	2.34797	1.66852	0.00429402	0.0438271	1.84713
68	MSTRG.31.7	.	MSTRG.31	0.406149	0.636981	0.893045	0.678828	0.85904	0.931113	1.42964	0.830741	0.884418	1.07468	0.993116	0.916745	0.0535339	0.196571	1.19325
69	MSTRG.31.6	.	MSTRG.31	0	0.677091	0.918551	0.603985	0.902671	1.02326	4.35294	0.996276	0.770061	0.919212	1.0323	0.933957	0.126077	0.323853	1.48116
70	HMEPH_07961-RA	HMEPH_07961	MSTRG.31	0	0.507068	0.543196	0.348082	0.651263	0.65301	0.221825	0.685478	0.545805	0.566515	0.557012	0.581329	0.191265	0.414636	1.15499
71	HMEPH_07962-RA	HMEPH_07962	MSTRG.31	1.51356	0.556201	1.01371	0.802098	0.750443	1.11016	0	1.16372	0.633879	1.239	1.28439	1.62141	0.582338	0.763269	0.916271
73	MSTRG.32.2	.	MSTRG.32	4.9653	2.40184	6.60352	5.70608	3.46551	1.49745	2.02679	3.70834	2.6054	2.8215	0.174471	9.7744	0.41476	0.641934	0.70436
74	MSTRG.32.3	.	MSTRG.32	0	6.08688	0	0	0	4.9593	0	0	6.05473	6.10923	0	0	0.953114	0.977528	0.95878
75	MSTRG.32.1	.	MSTRG.32	5.85634	0.723271	3.14367	2.34495	4.08481	2.47439	3.33552	1.57591	0.968194	1.09241	0.134501	1.96309	0.455557	0.672528	0.753543
76	MSTRG.32.5	.	MSTRG.32	0.906929	0.694451	1.4057	1.00745	1.019	0.645765	0.815125	1.07744	0.887997	0.940992	8.67065	1.48628	0.678587	0.822107	1.15464
77	HMEPH_07964-RA	HMEPH_07964	MSTRG.32	1.70672	0.855456	2.11379	1.27171	2.42102	1.13971	1.92331	1.62288	0.484366	1.40563	3.28559	2.98449	0.802757	0.895735	1.0568
78	MSTRG.33.1	.	MSTRG.33	0	0	0.447704	0	0	5.41778	0	0.365558	0.280925	0	0	0.426373	0.67059	0.817201	1.18303
79	MSTRG.33.2	.	MSTRG.33	8.26237	3.60294	0	19.9148	4.48875	0	0	0	0	18.0589	14.2937	0	0.905354	0.953133	0.888533
80	MSTRG.33.3	.	MSTRG.33	15.1974	11.4971	0.708578	1.36023	12.3988	16.8589	0.924779	0.705535	0.825002	5.69995	10.388	0.635344	0.460627	0.67563	0.571427
81	HMEPH_07965-RA	HMEPH_07965	MSTRG.33	5.12371	3.68435	29.0774	1.26543	2.6999	4.36237	11.0545	22.1971	29.11	1.46874	1.22546	35.365	0.751633	0.865618	0.77173
82	MSTRG.34.2	.	MSTRG.34	0.046018	0.526727	2.46549	1.30933	0.260766	0.317379	2.57556	0.181261	0.28684	1.94518	0.128887	2.1187	0.96086	0.981063	1.01815
83	HMEPH_07966-RA	HMEPH_07966	MSTRG.34	9.45995	7.58505	8.41061	6.72522	9.83036	10.659	2.37751	4.81029	7.55484	7.78173	8.19878	10.8129	0.30794	0.546019	0.814656
84	MSTRG.34.1	.	MSTRG.34	2.89653	1.56309	0.06529	0.680271	0	0	2.78245	0	1.60854	0	0	0	0.261761	0.498776	0.636776
85	HMEPH_07967-RA	HMEPH_07967	MSTRG.34	1.67413	1.57923	1.62741	1.39649	1.01781	1.2068	0.615455	0.739409	1.09007	1.28936	0.889985	2.09475	0.0255008	0.125926	0.783583
86	MSTRG.34.4	.	MSTRG.34	13.0333	8.37178	9.63501	6.76176	7.90894	8.76858	4.03901	3.10453	6.00451	6.73955	7.3372	10.6585	0.00511222	0.0482928	0.632085
87	MSTRG.35.1	.	MSTRG.35	6.16555	3.38365	2.95422	3.75929	9.19456	2.94055	4.38695	0.481303	4.58857	5.39207	8.20532	4.18074	0.932233	0.967245	0.972823
88	HMEPH_07968-RA	HMEPH_07968	MSTRG.35	0	1.61609	2.00026	1.38	0	1.20314	2.82519	0.881894	2.97818	1.78689	0	2.97179	0.72939	0.851711	1.14927
89	MSTRG.35.2	.	MSTRG.35	0	0	0	0	0	0	0	7.6791	0	0	0	0	0.444728	0.664111	1.37011
90	HMEPH_07969-RA	HMEPH_07969	MSTRG.36	6.76896	6.80585	5.11738	6.93786	7.71688	6.57285	6.91984	9.62052	7.89928	8.28964	7.86464	7.9804	0.0346115	0.15132	1.21355
91	MSTRG.36.1	.	MSTRG.36	3.2578	2.84227	4.43638	2.43046	2.55063	2.42885	2.55222	4.67458	3.24432	4.03421	3.41361	1.67586	0.447339	0.666377	0.888393
92	HMEPH_07970-RA	HMEPH_07970	MSTRG.37	90.292	49.2795	93.1548	137.428	146.924	149.096	106.779	38.5591	52.3642	201.994	222.131	146.956	0.263246	0.50046	1.46319
93	MSTRG.37.2	.	MSTRG.37	0	70.1529	0	0	0	0	0	157.471	0	0	0	0	0.584327	0.76462	0.550035
94	MSTRG.37.1	.	MSTRG.37	95.4542	0	91.0122	0	0	6.89085	0	0	79.7998	0	0	170.106	0.106705	0.292651	0.124555
95	HMEPH_07971-RA	HMEPH_07971	MSTRG.38	7.27743	5.04236	6.06298	8.99426	8.93592	9.86995	3.78588	6.22632	7.38969	9.15091	12.5768	13.9417	0.134061	0.335756	1.27767
96	HMEPH_07972-RA	HMEPH_07972	MSTRG.39	12.7146	9.13131	11.4067	11.6097	11.3518	11.9717	10.3901	13.3261	11.9766	16.0493	15.2252	16.7857	0.111053	0.300004	1.13854
97	MSTRG.40.1	.	MSTRG.40	6.28622	6.32692	7.20192	9.19308	10.603	4.96368	4.07467	10.9895	9.73115	13.5833	14.48	12.4861	0.246898	0.481378	1.3288
98	HMEPH_07973-RA	HMEPH_07973	MSTRG.40	6.64792	3.3089	4.13542	4.98943	4.76699	11.0427	7.53672	5.02085	5.0651	6.87472	6.01015	10.0967	0.112365	0.302152	1.30933
99	MSTRG.41.1	.	MSTRG.41	7.34732	4.29423	6.17567	5.99782	4.32043	6.03683	6.68752	4.10491	5.83325	7.25578	7.29207	8.37882	0.984575	0.992982	1.00189
100	HMEPH_07974-RA	HMEPH_07974	MSTRG.41	0.921593	0.870895	0.893862	0.741893	2.0249	1.08124	0.284301	0.159735	0.744318	1.50832	1.12684	0.804131	0.788412	0.888507	0.955033
101	HMEPH_07975-RA	HMEPH_07975	MSTRG.42	9.72498	6.46386	9.79617	14.0167	13.9478	13.1099	7.9854	10.6761	11.399	16.7361	16.1897	17.8464	0.00910758	0.0675024	1.4346
102	MSTRG.42.1	.	MSTRG.42	3.05504	1.88262	1.78719	2.33068	2.97506	4.20405	2.22924	2.24037	4.72219	3.08467	3.04337	3.48295	0.0764629	0.241983	1.23295
103	HMEPH_07976-RA	HMEPH_07976	MSTRG.43	34.4835	25.9235	30.8284	48.3013	47.1847	47.2945	29.1551	29.7213	51.4662	57.4845	49.0962	57.8123	0.00497606	0.0475302	1.41754
104	HMEPH_07977-RA	HMEPH_07977	MSTRG.44	7.57811	3.38171	6.31077	9.74533	11.0468	10.1421	4.93398	5.24641	6.0283	8.371	10.9825	11.0844	0.0949583	0.274547	1.36392
105	MSTRG.44.1	.	MSTRG.44	26.0887	14.0647	19.3712	24.4569	23.8857	25.8438	10.0697	11.1477	17.7101	23.4142	27.8667	44.8628	0.912071	0.956832	1.01942
106	MSTRG.44.2	.	MSTRG.44	26.7445	15.3009	20.1251	24.4689	20.8163	24.0488	10.8243	11.0968	17.7916	23.6914	27.8957	33.9981	0.705899	0.83766	0.943756
107	MSTRG.44.3	.	MSTRG.44	6.66119	4.40089	6.38473	9.43471	11.4792	11.088	6.4115	4.62109	6.68669	9.19628	10.7517	12.5151	0.0417418	0.169749	1.38731
110	MSTRG.46.3	.	MSTRG.46	0.382813	0.725486	0.053895	1.09453	0.969662	4.71551	0	0	2.40418	2.8394	1.19432	1.46811	0.185549	0.407897	1.57014
111	MSTRG.46.4	.	MSTRG.46	1.26424	1.15963	0.855386	2.53267	1.11594	2.47275	0.055475	0.178632	1.39183	1.57583	3.23097	2.39965	0.731623	0.853345	1.09422
113	MSTRG.46.2	.	MSTRG.46	0.837226	0.800036	0.034993	1.60017	1.2502	5.52991	5.61498	1.11469	4.62735	4.00323	1.73802	1.88246	0.0203255	0.110497	2.38858
114	HMEPH_07979-RA	HMEPH_07979	MSTRG.46	3.42093	2.49792	3.60038	4.05995	3.1697	1.80156	0.127511	1.244	1.02757	1.11621	4.5866	4.69732	0.297514	0.536465	0.694991
116	MSTRG.47.1	.	MSTRG.47	1.02876	0.828167	1.10953	0.909939	1.10465	1.09805	0.847277	0.523396	1.13824	1.06061	0.675343	0.710091	0.464327	0.678826	0.94276
117	MSTRG.46.8	.	MSTRG.46	0.428356	0.451666	0.623093	1.23252	0.024388	0.009839	0	3.82296	0.646272	0.575053	1.28397	0.561107	0.646678	0.802965	1.1556
118	MSTRG.46.9	.	MSTRG.46	9.06542	8.10457	6.99237	6.7868	10.3613	5.07411	0.858263	0	2.64993	2.84801	4.15265	7.43513	0.0926948	0.271073	0.449996
119	HMEPH_07980-RA	HMEPH_07980	MSTRG.48	2.40508	3.82941	1.91523	3.3435	2.0508	1.62367	2.45707	0	3.11236	5.33736	3.71163	3.22389	0.704349	0.836953	0.889163
120	MSTRG.48.1	.	MSTRG.48	13.7803	10.1106	12.4	15.5508	16.0376	16.2598	3.35683	4.86607	9.44516	9.26953	13.7926	18.5855	0.537322	0.731626	0.838605
121	HMEPH_07981-RA	HMEPH_07981	MSTRG.49	4.66679	4.87145	3.94428	4.23982	3.38836	3.69676	3.7655	2.50548	3.76567	3.5222	5.06944	3.42454	0.110158	0.298706	0.845233
122	HMEPH_07982-RA	HMEPH_07982	MSTRG.51	21.7554	20.8287	22.803	19.5058	21.9803	19.1398	22.2807	32.8176	27.992	35.4797	25.0798	31.5429	0.316499	0.553799	1.15082
123	MSTRG.52.1	.	MSTRG.52	36.04	27.8099	31.9362	21.8893	21.1324	25.6595	14.0868	17.7448	23.7004	22.4869	20.9949	24.4591	0.000733677	0.0170002	0.655812
124	MSTRG.52.2	.	MSTRG.52	5.90147	2.96659	6.17532	3.92334	3.31922	4.38952	3.79095	1.7793	3.28492	2.07336	3.16374	2.4074	0.0643806	0.219341	0.69062
126	MSTRG.52.4	.	MSTRG.52	0.134537	0.18707	0.068638	0.178351	0.087759	0.086988	0.018229	0.066313	0.059345	8.53003	0.093755	14.4281	0.50836	0.711831	1.41438
128	HMEPH_07984-RA	HMEPH_07984	MSTRG.53	23.2937	17.4525	22.7141	16.4427	4.90963	17.6355	5.94218	15.8092	2.42163	18.5264	21.2934	26.0445	0.20682	0.434595	0.555331
129	MSTRG.53.1	.	MSTRG.53	3.45069	1.29335	2.21672	1.44184	8.84275	2.37594	3.66144	0.992745	9.73918	1.99705	1.37355	1.9794	0.708422	0.838952	1.16438
130	HMEPH_07985-RA	HMEPH_07985	MSTRG.52	31.3583	21.3569	26.172	29.8169	30.492	33.5699	20.4899	29.8349	28.2961	21.8751	36.6729	20.5934	0.714231	0.842676	1.05564
131	HMEPH_07986-RA	HMEPH_07986	MSTRG.54	234.328	197.534	236.879	111.345	108.799	135.931	69.5021	94.7453	98.9721	122.077	112.035	165.2	6.40405e-05	0.00527123	0.480843
132	MSTRG.54.4	.	MSTRG.54	0.114016	0.057742	0.089135	0.099384	0.183762	0.120354	0.198136	4.9652	0.169484	0.132922	0.098166	0.091198	0.36383	0.596952	1.33309
133	MSTRG.54.1	.	MSTRG.54	0.137438	0.096764	0.143704	0.201254	0.13869	0.276097	0.205663	6.97465	0.275141	0.328618	0.185167	5.5355	0.363214	0.596545	1.60693
134	MSTRG.54.3	.	MSTRG.54	0	0	0	0	0	0	0	11.031	0	0	0	6.01099	0.443493	0.663714	1.64863
135	MSTRG.54.2	.	MSTRG.54	0	0	0.020978	11.7809	0.043843	0	0	0.038429	0	0.10672	0.033965	0.013226	0.486747	0.694738	1.43572
137	MSTRG.56.1	.	MSTRG.56	0.08111	0.088223	0.159612	0.485197	0.476624	0.694695	0.359337	0.293708	1.02927	0.956658	0.96147	0.955438	0.000370271	0.0118639	1.45997
139	HMEPH_07989-RA	HMEPH_07989	MSTRG.50	11.7035	8.61943	9.20303	5.9972	5.88805	7.42367	4.18755	5.55298	8.10619	8.29983	11.9089	13.0587	0.0201906	0.109934	0.737517
140	HMEPH_07990-RA	HMEPH_07990	MSTRG.57	6.8108	5.27214	5.36298	6.12755	8.22536	6.00572	8.93453	5.48107	8.50889	5.85087	9.45127	12.2916	0.132762	0.333665	1.23608
141	MSTRG.57.1	.	MSTRG.57	10.4584	9.10899	10.5543	13.8248	13.3534	14.7441	12.231	15.8668	15.7932	23.0351	17.666	14.5154	0.00441902	0.0444642	1.46774
142	HMEPH_07991-RA	HMEPH_07991	MSTRG.58	4.21271	3.59024	2.70034	1.13229	2.60247	2.12896	1.54861	0.459329	1.44243	1.09045	3.19731	2.6613	0.0120584	0.0801919	0.575085
143	MSTRG.58.1	.	MSTRG.58	3.671	0	2.23177	1.37746	0	2.29083	0	0.599545	0	1.2029	0	2.8601	0.247616	0.482277	0.632478
144	MSTRG.59.1	.	MSTRG.59	1.2383	2.03683	1.71616	0.754235	1.60753	1.26001	1.31968	0.77527	0.189673	1.5126	0.819755	2.03292	0.184136	0.406341	0.772794
146	HMEPH_07993-RA	HMEPH_07993	MSTRG.60	0	0.854527	1.11266	0.710158	0	0.900125	0	0	0	1.19277	0	0.918447	0.475954	0.686631	0.831705
147	HMEPH_07994-RA	HMEPH_07994	MSTRG.61	1.91107	1.19146	2.44043	1.14149	1.80045	0.987072	0.929784	0.948614	1.88615	1.74202	1.1412	2.6491	0.126741	0.324964	0.830055
148	MSTRG.61.1	.	MSTRG.61	16.6771	16.2623	17.4068	5.58787	8.29569	10.3292	7.76624	7.25135	9.78703	12.482	8.64302	10.0612	7.39983e-05	0.00547604	0.530402
149	MSTRG.61.2	.	MSTRG.61	0.461546	0.427515	0.312075	2.87216	0.211635	0.409878	0.115219	4.58329	0.445907	0.254182	3.18338	4.08685	0.294194	0.533634	1.62556
150	HMEPH_07995-RA	HMEPH_07995	MSTRG.62	21.1616	19.6084	16.6943	5.7995	5.24238	12.5452	0	7.45103	16.4923	12.1572	19.7824	27.9579	0.104435	0.288655	0.41839
151	MSTRG.62.1	.	MSTRG.62	74.4764	56.9112	71.8163	17.8992	61.6494	61.693	57.5995	56.021	48.8571	64.3043	63.1181	66.5394	0.228034	0.459605	0.749446
152	MSTRG.62.2	.	MSTRG.62	0	0	1.31178	41.6889	0	0.693246	0.295899	0.241229	0	2.03277	0.693505	0	0.512438	0.713661	1.65516
154	MSTRG.62.4	.	MSTRG.62	2.93557	1.37979	0.856585	0.335088	6.7179	1.12494	1.29271	1.31749	1.21846	0.879811	1.05854	1.33441	0.757562	0.86929	0.902483
155	HMEPH_07997-RA	HMEPH_07997	MSTRG.63	0.299934	0	0	0.594266	0.645642	0	0	1.36383	0.999332	0.772497	0	1.03226	0.166227	0.382651	1.38877
156	HMEPH_07998-RA	HMEPH_07998	MSTRG.62	17.6428	12.8509	15.9065	12.5438	12.2588	13.2187	5.35488	6.11673	9.33956	11.0417	10.5038	14.5394	0.0180069	0.102249	0.650046
157	MSTRG.64.1	.	MSTRG.64	0.575814	0.547413	0.686121	0.795792	1.05274	0.899821	0.590914	0.794449	1.12285	1.6483	0.820732	1.05178	0.0410763	0.167967	1.20093
158	HMEPH_07999-RA	HMEPH_07999	MSTRG.65	38.5781	32.1583	35.7766	36.5175	38.8069	35.1655	51.0101	56.4481	43.7771	56.9878	54.8321	57.6901	0.0585729	0.208002	1.3022
159	HMEPH_08000-RA	HMEPH_08000	MSTRG.66	6.90644	10.0573	11.3196	7.68395	9.09106	9.01532	9.05333	12.4924	5.99869	4.96002	17.7343	20.1449	0.889405	0.944924	1.03983
160	MSTRG.66.1	.	MSTRG.66	4.27638	1.44206	1.48954	0.865696	1.42146	1.64505	1.49701	2.24646	3.40782	6.33894	2.92054	3.98097	0.984353	0.992953	0.995832
162	HMEPH_08002-RA	HMEPH_08002	MSTRG.67	362.086	256.603	314.415	263.701	260.848	263.616	151.243	287.062	216.415	303.27	363.412	453.736	0.316566	0.553841	0.850519
163	HMEPH_08003-RA	HMEPH_08003	MSTRG.68	244.244	192.466	224.655	202.714	197.356	206.6	117.801	228.711	166.063	230.132	264.832	339.719	0.585273	0.765132	0.91842
164	HMEPH_08004-RA	HMEPH_08004	MSTRG.69	3.94836	3.69114	4.60854	6.01966	7.03662	6.05764	8.1028	10.1758	7.64283	9.82736	8.73917	8.86078	0.000627574	0.0158401	1.75256
165	HMEPH_08005-RA	HMEPH_08005	MSTRG.70	18.7566	15.3344	14.5821	15.5899	14.9657	36.5069	19.6382	26.9785	13.7945	18.8445	15.326	20.1852	0.406034	0.633971	1.18515
166	MSTRG.70.1	.	MSTRG.70	108.528	64.1456	89.4499	58.6019	61.4768	42.2707	63.144	86.0246	68.7757	92.0655	80.9419	121.24	0.271736	0.50956	0.814018
167	MSTRG.70.2	.	MSTRG.70	26.4851	22.8532	23.3524	20.5251	20.3115	26.4733	21.7482	31.6414	16.8433	25.6795	18.4622	26.329	0.639474	0.799321	0.941279
168	HMEPH_08006-RA	HMEPH_08006	MSTRG.71	63.0729	35.303	42.0091	35.3436	35.714	42.4436	16.5522	15.5281	22.5401	22.4475	35.9959	60.1623	0.0438659	0.175089	0.609581
169	MSTRG.71.2	.	MSTRG.71	4.61247	3.67837	6.83637	0.945547	0	1.51847	0	2.89941	2.0568	0.061023	2.03262	1.61111	0.0117544	0.0791754	0.334881
170	MSTRG.71.3	.	MSTRG.71	2.92179	1.82744	2.24853	3.67531	3.22692	4.69811	2.27534	1.39044	4.77588	12.3678	6.66587	4.86751	0.102531	0.285785	1.47463
171	MSTRG.72.1	.	MSTRG.72	2.58202	2.22536	2.02522	2.46919	2.64976	2.57908	2.2655	1.97646	2.95026	2.7006	2.07991	2.92791	0.34931	0.584783	1.05373
173	HMEPH_08008-RA	HMEPH_08008	MSTRG.73	4.49604	0.355701	0.313099	0.241573	0.321719	0.438128	2.49951	0.312404	0.291576	0.298629	7.86272	21.8094	0.996536	0.998279	1.0025
174	MSTRG.73.1	.	MSTRG.73	7.48485	7.32828	8.87875	10.714	11.4249	10.6941	6.98466	10.9106	11.4181	14.5515	13.4866	7.25217	0.10041	0.284122	1.30286
175	HMEPH_08009-RA	HMEPH_08009	MSTRG.73	0.456208	0.412905	0.359428	0.225425	0.511879	0.711668	1.27285	0.310568	0.317146	0.15545	0.313891	0.311913	0.852583	0.924388	1.02484
176	HMEPH_08010-RA	HMEPH_08010	MSTRG.74	45.7806	53.6466	49.1345	22.8044	20.2054	9.95301	34.1578	21.5345	22.6296	28.935	17.6057	36.3441	0.00922498	0.0680491	0.462672
177	MSTRG.74.1	.	MSTRG.74	37.7244	39.7991	44.1613	17.211	17.5838	34.0375	21.1924	17.1565	17.9261	25.1586	16.7765	40.5703	0.00370821	0.0401087	0.531423
179	MSTRG.75.1	.	MSTRG.75	2.16562	1.95188	3.06173	0.964309	2.66884	3.01254	0.070004	0.809815	1.43632	0.820701	2.76681	3.2602	0.196008	0.420898	0.705777
183	MSTRG.76.1	.	MSTRG.76	55.3017	46.768	68.6366	52.7003	47.1082	72.0328	31.2757	27.2461	38.2306	57.2616	58.2937	66.2556	0.218351	0.448719	0.812433
184	HMEPH_08012-RA	HMEPH_08012	MSTRG.77	0.465909	0.639461	0.565958	0.768922	1.11026	0.738379	1.32114	1.06226	1.29277	0.881464	0.807184	0.851987	0.00471253	0.0460235	1.27896
185	HMEPH_08013-RA	HMEPH_08013	MSTRG.78	0	0.780162	0.520137	0.528069	0.716364	0.625908	0.713761	0.547526	0.374166	0.596037	0.464135	0.568312	0.19816	0.423542	1.14073
186	HMEPH_08014-RA	HMEPH_08014	MSTRG.76	107.357	86.5409	77.027	88.302	85.1425	66.6813	51.5164	56.6247	63.4515	65.0193	100.624	106.5	0.152369	0.362554	0.801953
193	MSTRG.80.7	.	MSTRG.80	0.882528	0.33832	0.264883	0.211889	1.39246	0.314667	3.25705	9e-06	0.723656	0.265505	0.822666	1.47277	0.60061	0.774972	1.16869
194	MSTRG.80.8	.	MSTRG.80	8.59078	2.36498	4.18272	3.64417	4.50211	3.26247	0	1.73212	3.13913	3.41717	5.16992	5.36948	0.185526	0.407897	0.651449
197	MSTRG.80.10	.	MSTRG.80	0.583537	0.220011	0.219933	0.434637	1.39033	0.871643	0.655883	0.379291	0.906442	0.243268	0.725855	3.41475	0.171114	0.389317	1.32882
199	HMEPH_08017-RA	HMEPH_08017	MSTRG.80	9.21479	0.840321	1.8802	1.71078	1.47527	2.10261	0	0.723656	5.29226	6.44706	1.32964	6.7876	0.312458	0.550352	0.723984
200	MSTRG.80.13	.	MSTRG.80	0	3.25877	4.5179	6.83818	10.1252	8.40111	3.49741	2.63011	0	0	9.87675	11.7647	0.429134	0.653267	1.77533
201	HMEPH_08018-RA	HMEPH_08018	MSTRG.81	3.82	2.49979	1.30925	1.8157	2.29263	1.23924	1.25003	0.873724	1.37902	2.60708	3.97219	1.19193	0.284793	0.523653	0.783526
202	MSTRG.81.1	.	MSTRG.81	6.4767	6.62402	6.29354	6.00888	5.89861	6.26004	4.09898	3.10875	5.80447	5.53296	5.02393	6.24573	0.0710141	0.231932	0.816501
203	MSTRG.82.1	.	MSTRG.82	0.463449	0.791369	0.51833	0.811331	1.04023	0.671057	1.37556	0.833492	1.22053	1.12114	0.6026	0.929813	0.0406654	0.166822	1.23232
204	HMEPH_08019-RA	HMEPH_08019	MSTRG.79	9.01671	6.08753	7.97375	5.16177	4.56612	5.15222	7.12094	7.54399	6.45815	6.66276	4.43022	4.66923	0.0714943	0.232715	0.780977
205	HMEPH_08020-RA	HMEPH_08020	MSTRG.84	34.3417	23.9993	29.4813	25.563	24.5385	27.021	17.7498	17.9694	32.927	35.1232	31.737	35.0324	0.141711	0.347626	0.881579
206	MSTRG.85.2	.	MSTRG.85	2.61642	3.64405	3.20004	3.74017	4.9606	3.77765	2.04145	4.51507	5.85178	4.5429	3.57144	26.4501	0.356826	0.591192	1.35886
207	MSTRG.85.1	.	MSTRG.85	21.168	17.6383	17.6749	19.1826	17.2036	18.3457	12.5445	11.8275	21.087	21.422	18.1989	12.2411	0.361178	0.59502	0.875159
208	HMEPH_08021-RA	HMEPH_08021	MSTRG.85	21.5831	11.945	18.5748	11.6282	12.6403	15.741	10.7587	10.1116	12.4301	18.9604	18.7405	2.48917	0.329805	0.566765	0.70664
209	HMEPH_08022-RA	HMEPH_08022	MSTRG.86	20.3703	13.2361	16.5328	21.0004	23.8178	21.9313	8.50996	11.7483	18.964	22.1709	24.6497	30.7348	0.599624	0.774556	1.08935
210	HMEPH_08023-RA	HMEPH_08023	MSTRG.87	12.7551	0.073383	0.201034	0.133715	0.196513	13.7458	9.48229	11.108	0.238518	19.3434	0.169043	18.7408	0.589631	0.767623	1.65907
211	MSTRG.87.1	.	MSTRG.87	5.23068	10.0124	11.4335	11.1462	12.0334	5.39455	4.4207	3.52292	9.87588	4.58275	12.3456	5.77308	0.587825	0.766582	0.847982
212	MSTRG.87.2	.	MSTRG.87	2.81652	2.29843	2.00862	4.6863	5.31819	4.46209	0.597336	2.35979	5.79288	3.79113	7.19881	4.6681	0.258531	0.494781	1.38505
215	HMEPH_08026-RA	HMEPH_08026	MSTRG.88	3.63045	0.631462	0.774918	0.446493	0.133617	0.40802	0	0.456845	0.421447	0.124137	0.245166	0.016591	0.0104258	0.0735589	0.515989
216	MSTRG.88.2	.	MSTRG.88	4.02215	0.714838	0.946384	0.007052	0.098364	0.016418	1.02614	0.432446	0.011423	0.0042	0.006196	0.0108	0.00887847	0.0664421	0.449337
218	MSTRG.88.1	.	MSTRG.88	0.676299	0.27522	0.510014	0.951316	0.781614	0.908978	0.99113	0.656154	1.13218	0.710816	1.0685	1.20507	0.00274553	0.0340077	1.2838
219	MSTRG.88.5	.	MSTRG.88	0.156401	2.42715	2.72637	1.14452	1.20287	1.81103	0	0	0.708121	0.952247	1.70554	1.72724	0.386771	0.61762	0.752239
220	MSTRG.88.6	.	MSTRG.88	0.162703	0	1.11845	0.394399	1.2875	1.08563	0	0	0.25053	0.190136	0.547192	1.07773	0.821491	0.907304	1.05053
221	HMEPH_08027-RA	HMEPH_08027	MSTRG.83	12.5498	2.90905	11.1362	18.0187	16.6742	9.01807	0	5.59962	12.6913	14.5651	14.4163	17.8299	0.896795	0.948999	1.0739
222	MSTRG.83.1	.	MSTRG.83	0	4.837	0	0.020071	0	9.03264	3.84736	0	0	0.052566	0.036284	0	0.885166	0.94305	0.912551
224	MSTRG.89.1	.	MSTRG.89	0	4.11634	0	0.013951	3.95075	0.027847	0	0	2.94704	0.014751	0.045876	3.38963	0.905226	0.95312	0.935366
225	HMEPH_08029-RA	HMEPH_08029	MSTRG.89	13.9793	7.08901	12.454	5.98398	1.69115	7.48354	4.5242	7.92823	4.639	8.89124	6.89426	6.58712	0.0471509	0.182618	0.55293
226	HMEPH_08030-RA	HMEPH_08030	MSTRG.90	2.34574	1.85215	1.92935	1.12236	2.41151	2.82584	2.35998	2.02121	2.03498	4.74125	1.49319	3.11162	0.70898	0.839023	1.06118
227	MSTRG.90.4	.	MSTRG.90	0.825228	1.06091	1.42084	0.377208	1.02931	0	0.775139	0.537722	1.16785	1.56419	1.83085	1.37942	0.495829	0.702131	0.871089
228	MSTRG.90.3	.	MSTRG.90	2.96626	2.82109	2.81573	3.55133	3.57463	2.28523	2.64601	2.50924	3.67782	3.19204	4.71004	5.23179	0.37903	0.610538	1.10662
229	MSTRG.90.2	.	MSTRG.90	1.48823	0	1.5834	0.714267	0.999709	3.64855	0	1.07814	0	0.062217	0.831945	1.26789	0.790281	0.889577	0.909881
230	MSTRG.90.1	.	MSTRG.90	2.54428	2.05836	2.16446	1.61306	1.73361	0	1.29376	2.45202	2.23212	1.86217	1.67033	3.0523	0.383944	0.614608	0.79516
232	MSTRG.90.6	.	MSTRG.90	1.24062	1.16721	1.19129	1.94343	1.63469	2.15372	2.25942	2.18264	1.82212	2.21593	1.84533	0.755852	0.0222722	0.116304	1.31492
233	MSTRG.93.1	.	MSTRG.93	5.70378	8.16017	7.81951	2.39135	1.99528	2.4896	8.13148	5.00852	4.28784	5.97543	2.48381	3.6826	0.0561056	0.202413	0.588969
234	MSTRG.93.2	.	MSTRG.93	1.85001	3.0056	0.962923	0.111892	1.32821	0.639497	2.15811	0.163394	2.48954	2.08966	0.308514	0.399359	0.222818	0.453601	0.665682
235	MSTRG.93.3	.	MSTRG.93	0.559391	0.838784	0.930822	0.620479	1.28498	0.285391	2.55473	0.889066	1.51438	0.609841	0.35756	0.417515	0.696593	0.831362	1.07915
236	MSTRG.93.4	.	MSTRG.93	1.09339	0.702497	1.04706	0.417714	0.255111	0.417079	0.984155	0.785963	1.06223	0.600366	0.467722	0.52715	0.112771	0.302816	0.823155
237	MSTRG.93.5	.	MSTRG.93	1.1537	2.25902	5.38369	1.78953	0	1.00974	3.76724	3.30261	0.015378	1.42235	1.52814	3.19913	0.399496	0.628176	0.703802
238	MSTRG.93.6	.	MSTRG.93	1.39152	1.75107	1.28761	0.611829	1.19341	1.13007	4.05146	0.673542	3.07213	2.39931	0.938774	1.94844	0.925021	0.963573	1.02456
239	MSTRG.93.7	.	MSTRG.93	3.33327	4.58355	3.6163	1.13218	0.758654	2.26363	2.62881	2.48674	3.47098	5.32834	1.5578	2.57282	0.118448	0.312068	0.661218
240	MSTRG.93.8	.	MSTRG.93	1.35061	0.844956	0.77508	0.834496	2.04443	1.60024	4.73642	1.33653	4.45226	3.43103	1.48426	2.62436	0.0799876	0.248626	1.60914
241	MSTRG.93.9	.	MSTRG.93	0.775427	0.882799	0.730403	0.849898	1.15997	1.18163	2.23007	0.602896	1.68836	1.5869	0.973914	1.38923	0.132422	0.333115	1.23827
242	HMEPH_16551-RA	HMEPH_16551	MSTRG.91	9.15113	5.61437	6.74961	2.37691	2.41412	3.10621	5.0135	2.73955	3.26985	3.33192	2.70693	4.86076	0.000659839	0.0161805	0.512602
246	MSTRG.92.1	.	MSTRG.92	3.17325	4.17069	4.17731	6.12413	8.0664	5.77989	11.6314	7.62995	9.64783	10.3316	8.05854	5.46676	0.00216725	0.0301664	1.86657
248	MSTRG.94.1	.	MSTRG.94	3.82857	0.528689	2.58797	0.177715	0.422239	0.787698	0.184543	0.049027	0.705689	0.655786	0.34371	1.39015	0.000313952	0.0109715	0.463259
250	HMEPH_16259-RA	HMEPH_16259	MSTRG.94	6.30834	0.917274	4.56611	0.393692	0.169157	1.01399	0.915393	0.322661	0.106947	1.2431	0.775347	0.250889	0.00278968	0.0342523	0.3468
253	MSTRG.96.2	.	MSTRG.96	5.07235	0.797469	3.61369	0.438869	0.60851	1.15139	0	0.016381	1.19428	1.0088	0.399545	0.569199	0.00144327	0.0244772	0.393444
254	HMEPH_16262-RA	HMEPH_16262	MSTRG.97	1.10961	1.38919	1.77311	1.64185	2.4134	1.69472	0.754758	1.42224	2.07072	1.34941	1.29516	1.58099	0.703435	0.836242	1.05087
255	MSTRG.97.1	.	MSTRG.97	31.1626	21.6059	27.3682	32.183	36.7189	35.0017	23.9671	30.4955	32.721	41.7516	45.932	51.3248	0.0106356	0.0743513	1.2878
256	HMEPH_16263-RA	HMEPH_16263	MSTRG.98	123.014	109.206	112.131	92.4042	92.651	101.658	74.18	97.236	95.2412	137.494	115.566	159.741	0.175653	0.395635	0.880165
257	MSTRG.98.1	.	MSTRG.98	272.736	234.282	284.083	238.705	229.402	230.985	185.342	269.938	235.552	296.516	275.887	348.237	0.500915	0.706234	0.938874
258	HMEPH_16264-RA	HMEPH_16264	MSTRG.98	0	0	0	0	0	0	4.89351	0	0	0	0	5.71384	0.478132	0.688463	1.44637
259	HMEPH_16265-RA	HMEPH_16265	MSTRG.99	74.977	60.0234	54.3709	15.7624	22.9914	28.3019	37.1601	39.4245	27.9016	33.3632	66.6887	48.0308	0.0207414	0.111591	0.514998
260	HMEPH_16719-RA	HMEPH_16719	MSTRG.100	3.42255	2.20283	2.60582	1.09005	0.863778	0.965661	0.800838	0.842851	1.05403	1.18232	1.24602	1.96417	2.61813e-06	0.00116644	0.546371
261	HMEPH_16671-RA	HMEPH_16671	MSTRG.101	1.00911	1.01589	1.43448	1.97901	1.49913	1.70629	1.27253	0.73856	1.69344	1.81968	2.2069	2.66103	0.0867229	0.260515	1.20989
266	MSTRG.102.1	.	MSTRG.102	4.09635	0.248826	4.03773	7.61661	0.798418	11.7097	5.84808	3.72104	6.77072	0.389673	0.607287	3.35901	0.589875	0.767647	1.37416
267	HMEPH_13629-RA	HMEPH_13629	MSTRG.102	0	5.681	2.57793	9.07713	8.78804	0	0	1.77104	0	7.19163	10.1918	2.13538	0.771444	0.877844	1.24575
268	HMEPH_13630-RA	HMEPH_13630	MSTRG.103	31.9729	29.9413	37.6221	83.8181	50.067	65.4247	21.2828	23.8332	31.3476	34.7512	52.3426	38.6592	0.509553	0.712394	1.21185
269	HMEPH_13631-RA	HMEPH_13631	MSTRG.104	4.314	4.00538	3.97609	5.1628	7.17167	5.53149	10.2245	7.58154	6.43427	7.22121	6.59155	4.43555	0.00735141	0.0594638	1.51135
270	MSTRG.104.1	.	MSTRG.104	20.5109	19.1459	20.9955	22.88	23.5709	25.8763	24.187	28.1948	23.3409	27.1426	25.8762	23.2293	0.00252497	0.0324266	1.22068
271	HMEPH_13632-RA	HMEPH_13632	MSTRG.105	34.1982	28.1313	30.9239	26.3541	28.7306	27.4791	52.5891	34.6972	31.07	37.4518	33.8841	33.0607	0.612628	0.783799	1.07105
272	MSTRG.106.1	.	MSTRG.106	14.8971	12.8017	14.0897	11.1452	12.4794	12.3046	18.3632	14.6374	15.3635	14.3295	15.0756	16.1511	0.852598	0.924388	1.01739
273	HMEPH_13633-RA	HMEPH_13633	MSTRG.107	2.02947	0.467068	2.16556	1.31803	4.92579	0.751317	7.61125	4.91772	1.31113	4.0599	0.750198	0.382249	0.418904	0.64497	1.40736
274	MSTRG.107.1	.	MSTRG.107	0.334671	1.31048	0.448294	1.58982	0.82905	1.81914	1.28378	1.04099	2.24535	1.25289	2.66938	1.60764	0.030976	0.141945	1.53232
275	HMEPH_13634-RA	HMEPH_13634	MSTRG.108	1.08208	0.676559	1.04812	0.478647	0.151914	0.130054	1.13705	0.588608	0.584663	0.717489	0.75301	0.561592	0.122098	0.317822	0.798328
276	MSTRG.108.1	.	MSTRG.108	71.2466	51.2037	52.9413	28.5653	28.6156	32.3587	24.9568	33.0342	30.1847	34.8101	41.6699	53.3261	0.000173459	0.00810093	0.562096
277	MSTRG.109.1	.	MSTRG.109	0	1.68166	0.883314	0.083852	1.31212	2.17448	2.13005	0	1.70168	0.229251	3.40283	3.16865	0.552272	0.741683	1.26003
278	MSTRG.109.2	.	MSTRG.109	7.9979	8.43363	8.15189	4.70289	9.6484	10.4034	8.62389	7.63039	4.3014	13.2759	4.48654	4.56821	0.594707	0.771026	0.877391
279	HMEPH_13635-RA	HMEPH_13635	MSTRG.109	1.74336	1.63021	1.16848	1.33634	1.82619	1.95903	3.72398	2.13951	1.85755	2.98265	1.34685	0.810892	0.361905	0.595472	1.18086
280	MSTRG.109.4	.	MSTRG.109	4.10189	5.72849	3.80091	3.03613	0.756473	2.7904	1.95908	6.12419	5.44875	8.2718	2.73744	2.76381	0.458088	0.674242	0.779194
281	MSTRG.109.5	.	MSTRG.109	3.83007	0	5.22404	5.95817	5.38714	0	14.6906	0	15.402	0	10.0595	7.49631	0.66774	0.815868	1.43014
283	MSTRG.110.2	.	MSTRG.110	6.48564	3.68401	6.41488	3.56261	5.92892	5.55439	15.1933	6.73054	8.41473	7.11827	4.37713	4.25504	0.589826	0.767646	1.15108
284	HMEPH_13637-RA	HMEPH_13637	MSTRG.111	0.633505	0.310017	0.838687	0.574074	0.290937	0.507137	1.18881	0.538035	1.30604	0.984829	0.566793	0.496404	0.654415	0.808279	1.06462
285	MSTRG.116.2	.	MSTRG.116	0.250032	0.361432	0	0.53347	0	0.217602	0	0.95153	0.558613	0.595073	0.718701	1.83486	0.302105	0.540704	1.24174
286	MSTRG.116.1	.	MSTRG.116	0.455315	0.15592	4.18247	0.166483	4.76568	0.519964	0.306168	9.27862	0.158469	0.240228	0.276981	9.23325	0.835364	0.915519	1.15187
287	MSTRG.116.3	.	MSTRG.116	6.81651	5.7177	0	7.89518	0.368799	5.48067	9.31591	0	10.7959	10.4359	9.43933	0	0.781149	0.883834	1.25204
288	HMEPH_13638-RA	HMEPH_13638	MSTRG.116	0.608701	0.575275	1.47248	0.580855	5.23358	3.69865	1.10338	0.119426	0.864523	0.715402	0.770158	0.044692	0.775157	0.880482	1.12066
289	HMEPH_13639-RA	HMEPH_13639	MSTRG.117	1.31876	0.534476	0.580557	0.582784	1.06102	0.739776	0.663044	0.377616	0.553036	0.614542	0.75701	0.458909	0.368527	0.601043	0.910404
290	MSTRG.117.7	.	MSTRG.117	2.37974	0.415545	3.87573	4.32211	5.03724	10.6647	3.9147	3.08035	4.907	2.89506	5.43034	0.385686	0.201151	0.427267	1.74798
293	MSTRG.117.2	.	MSTRG.117	1.07287	0.49846	2.19061	3.75309	4.02482	2.3943	1.21631	1.08781	1.83172	2.15612	3.31912	13.1554	0.115258	0.307049	1.67258
294	MSTRG.117.6	.	MSTRG.117	0.936584	0.460414	2.44177	10.2256	11.1147	6.19041	2.86843	5.49686	6.70803	6.6943	8.87049	7.42328	0.000552147	0.014873	3.62975
296	MSTRG.117.1	.	MSTRG.117	5.20378	0.431689	0.465628	0.263667	0.478732	0.511294	0.425207	0.277199	0.287715	0.518756	0.447835	0.33378	0.0485854	0.186094	0.570202
297	HMEPH_13640-RA	HMEPH_13640	MSTRG.118	0	0	0	73.9734	66.6645	63.0606	0	39.631	50.4597	58.2524	68.6593	59.4099	0.00193272	0.0283277	34.6359
298	HMEPH_13641-RA	HMEPH_13641	MSTRG.112	17.0565	12.9972	14.5218	8.9371	8.31882	10.1276	7.5176	5.91081	8.96023	9.03086	9.4899	8.40015	4.69671e-05	0.00450094	0.586496
299	HMEPH_13642-RA	HMEPH_13642	MSTRG.113	14.6372	0	0	0	0	0	0	0	7.99637	0	0	0	0.279082	0.517834	0.474965
300	MSTRG.112.2	.	MSTRG.112	0.699833	0.877455	0.515258	0.323583	0.122464	0.316755	0.130605	0.88727	0.575994	0.464858	1.23513	0.867094	0.413851	0.641218	0.879613
301	HMEPH_13643-RA	HMEPH_13643	MSTRG.114	3.49682	0	0.997573	0.432487	0	0	0	0	1.43808	0	0.682772	1.15939	0.0831741	0.254334	0.597472
302	HMEPH_13644-RA	HMEPH_13644	MSTRG.115	2.37489	0.860139	1.60769	0.644904	1.14703	1.57411	1.10569	0.74856	1.07171	1.94471	0.840785	2.94953	0.122115	0.317834	0.838238
303	MSTRG.119.1	.	MSTRG.119	0.34196	1.503	1.51112	0.796564	1.5335	0.148328	0.849368	0.748498	0.394652	1.26682	2.71395	0.133588	0.749653	0.864617	0.918809
304	HMEPH_13645-RA	HMEPH_13645	MSTRG.119	1.09244	4.48772	5.62617	3.86682	4.47278	5.15443	3.95876	3.63069	5.83232	5.49385	1.98504	1.00647	0.61574	0.785871	1.15434
305	MSTRG.119.3	.	MSTRG.119	4.45197	0.047417	0.051575	0.026283	0.04977	0.0188	0	0	0.092687	0.026665	0.057289	5.67306	0.219213	0.449706	0.624974
306	MSTRG.119.4	.	MSTRG.119	1.53287	0.176079	0.075684	2.52545	0.115375	3.75586	0.133925	0.082826	3.83967	0.102784	0.074714	0.139981	0.734396	0.855273	1.17419
307	HMEPH_13646-RA	HMEPH_13646	MSTRG.120	1.20552	0.865478	0.717112	0.440032	0.579756	0.598591	0	0.664344	1.43764	1.39789	0	0.502261	0.276496	0.514977	0.796673
308	MSTRG.122.1	.	MSTRG.122	2.76383	4.36023	4.01007	4.43385	3.91877	5.17471	3.32926	1.72948	3.06177	3.14076	3.43744	2.33186	0.650663	0.8057	0.925768
309	MSTRG.121.1	.	MSTRG.121	2.43101	0.151773	1.29733	1.25918	1.08005	0.571631	0.956049	1.4565	1.40682	2.51686	0.272485	0.256507	0.864558	0.930532	0.953086
310	MSTRG.121.2	.	MSTRG.121	1.20671	1.48658	1.34373	0	0	1.06684	0	0	0	0	1.40959	1.20753	0.0164237	0.0966822	0.532571
312	MSTRG.124.1	.	MSTRG.124	7.5931	4.18611	8.0412	4.65676	6.55138	6.44118	8.3785	8.73618	4.53312	8.60582	6.34747	10.4439	0.763211	0.872543	1.05473
313	MSTRG.124.2	.	MSTRG.124	5.81514	2.63837	0.862166	2.56125	3.45366	2.41674	2.67697	5.29658	1.98706	0.782652	2.61	3.55452	0.935988	0.969241	1.02478
315	HMEPH_13649-RA	HMEPH_13649	MSTRG.124	4.16474	7.96526	7.42663	6.87234	3.25233	6.39641	13.0759	13.6353	10.8489	12.4667	8.57274	3.06819	0.412599	0.640108	1.27125
317	HMEPH_13650-RA	HMEPH_13650	MSTRG.125	9.97292	10.5631	11.3057	15.8878	16.5344	14.4346	12.1265	15.8522	17.2258	18.0005	18.5876	13.2388	0.00238783	0.0316493	1.43244
318	MSTRG.123.1	.	MSTRG.123	1.72578	1.26097	1.49064	1.40401	1.31756	0.961518	1.68082	0.830613	1.87476	1.61236	0.957587	1.20783	0.408499	0.636455	0.915861
319	MSTRG.126.1	.	MSTRG.126	4.03711	2.85279	3.13209	2.63937	2.66276	3.0165	2.47884	1.63799	3.07341	3.23369	2.40882	2.93753	0.0183251	0.103491	0.825074
321	HMEPH_13652-RA	HMEPH_13652	MSTRG.127	4.731	2.21355	3.92842	2.16323	3.43278	3.36957	4.67421	1.63387	3.87654	4.67565	2.70529	3.92679	0.537329	0.731626	0.910778
322	HMEPH_13653-RA	HMEPH_13653	MSTRG.128	0.247222	0.255392	0.273307	0.497578	0.440548	0.786736	0.650261	0.324916	0.601767	0.538632	0.294442	0.655344	0.0182633	0.103266	1.2034
323	MSTRG.128.1	.	MSTRG.128	16.3411	14.5191	13.7184	10.8058	14.3327	12.8909	11.49	6.6134	13.716	12.1357	10.1335	16.7295	0.0504204	0.190134	0.779944
324	MSTRG.128.2	.	MSTRG.128	11.1553	2.17007	6.38373	1.62001	1.4687	1.55201	1.80883	1.96961	2.00748	0.581755	2.79074	0.402975	0.00895531	0.0667972	0.379266
325	HMEPH_13654-RA	HMEPH_13654	MSTRG.129	0	2.7515	3.17636	0	0	0	0	0	2.28646	0	0	2.63927	0.140665	0.345969	0.509961
327	HMEPH_13655-RA	HMEPH_13655	MSTRG.131	3.65056	2.44869	3.15451	2.26597	3.45979	2.92615	3.85345	2.57072	2.61381	2.90963	2.72558	3.55164	0.668861	0.816527	0.962833
328	MSTRG.131.1	.	MSTRG.131	35.3023	28.0722	31.514	32.4384	31.5321	31.9585	22.0303	27.8566	26.1724	34.1808	35.888	38.9166	0.576879	0.758948	0.954709
329	HMEPH_13656-RA	HMEPH_13656	MSTRG.132	30.9514	33.9885	31.5955	36.334	38.5256	38.4194	49.076	43.6678	41.5179	42.1287	37.3277	37.1765	0.00240724	0.0317462	1.25725
330	HMEPH_13657-RA	HMEPH_13657	MSTRG.133	1.31748	1.56891	1.44222	0.890618	1.29217	1.46211	4.17004	1.87052	2.01325	2.18726	2.37763	2.30865	0.33219	0.568765	1.20235
331	MSTRG.133.2	.	MSTRG.133	2.0453	1.33741	1.71291	1.56045	1.73505	2.28617	1.15387	2.33176	3.72019	2.93664	1.49987	2.14702	0.456668	0.673414	1.11945
332	HMEPH_13658-RA	HMEPH_13658	MSTRG.134	2.02863	2.27558	1.91239	1.24498	2.90539	2.00776	2.89097	2.17263	3.56851	3.15629	2.32882	2.37031	0.436775	0.658896	1.11143
333	HMEPH_13659-RA	HMEPH_13659	MSTRG.136	7.68881	4.433	10.3667	5.42109	2.92308	11.635	2.11493	3.29975	1.54239	6.3072	1.63026	4.30312	0.132117	0.332877	0.564347
334	MSTRG.136.1	.	MSTRG.136	1.03218	0.852554	0.056152	0.658621	4.90896	0.11334	1.69102	0.014595	3.84348	0.082247	3.50954	0.60639	0.510515	0.712394	1.36527
336	MSTRG.136.11	.	MSTRG.136	0.609669	0.461191	0.010849	0.276846	2.19771	0.004213	0	0.001985	0.849327	0.003195	2.47687	0.331794	0.794449	0.891124	1.08965
341	MSTRG.136.2	.	MSTRG.136	1.26907	1.72039	0.43811	2.08665	7.6366	0.701496	0	0.167942	1.37734	0.466478	11.357	1.66757	0.720475	0.846653	1.22167
342	MSTRG.136.3	.	MSTRG.136	1.02829	1.52611	0.40358	1.58951	17.3813	1.43048	0.023223	0.266497	11.029	0	15.1813	1.56544	0.477868	0.688295	1.72637
343	MSTRG.136.4	.	MSTRG.136	1.1321	0.896267	0.172749	0.698991	4.35386	0.203742	0	0.022061	0.828119	0.195515	3.91239	0.636158	0.924689	0.963447	1.03995
344	MSTRG.136.5	.	MSTRG.136	0.702251	1.21916	0.181851	1.17749	4.4493	0.216984	3.43536	0.081277	1.81434	0.227755	2.04395	1.36168	0.398126	0.627152	1.39844
345	MSTRG.136.6	.	MSTRG.136	1.16416	0.915391	0.246996	0.768968	7.00638	0.399093	0	0.036502	6.21297	0	7.3217	0.655876	0.666481	0.815004	1.2978
346	MSTRG.136.7	.	MSTRG.136	0.457219	1.08209	0.453917	1.00201	4.51689	0.307863	0	0.104301	1.12518	0.306104	2.43466	1.30781	0.71778	0.845195	1.14084
347	MSTRG.136.8	.	MSTRG.136	0.037602	0.69244	0.401736	0.027647	5.98966	0.49918	0	0.152695	4.55714	0	4.52561	1.05647	0.453255	0.670919	1.49495
348	MSTRG.136.9	.	MSTRG.136	0.898188	1.23262	1.72026	0.998621	2.75468	1.48034	7.95533	0.674588	2.60494	0.711184	2.29358	0.557698	0.520699	0.719084	1.2573
349	MSTRG.136.15	.	MSTRG.136	1.89004	2.08687	0.999413	1.69063	2.83051	0.643193	3.86424	0.133132	2.22795	0.466158	1.34299	1.73055	0.807453	0.898849	0.925675
350	MSTRG.136.13	.	MSTRG.136	1.02239	0.656893	0.527415	0.340162	0.145904	0.755238	7.64233	1.14183	1.7675	0.290118	2.99168	0.513916	0.542809	0.735236	1.29456
351	MSTRG.136.19	.	MSTRG.136	24.8197	14.8388	18.1728	16.262	2.24588	19.0014	3.05947	8.15812	2.54577	12.0825	3.30314	16.8487	0.0778922	0.244824	0.390866
352	MSTRG.135.1	.	MSTRG.135	0.952399	0.625143	0.913428	0.623773	1.21204	0.953368	1.15744	0.705156	1.10476	0.799003	0.706604	1.2955	0.565952	0.751106	1.04683
354	MSTRG.137.2	.	MSTRG.137	1.78999	3.02797	3.91191	1.43416	0	0.033079	1.15205	1.12931	1.07531	0.880189	1.79927	4.33274	0.0784679	0.246082	0.527553
356	MSTRG.137.3	.	MSTRG.137	3.34382	0.668182	0.860949	0.2538	0.524291	0.487137	0.136402	0.233405	0.172443	0.28334	1.34182	0.672288	0.0119005	0.0796802	0.571955
361	MSTRG.137.8	.	MSTRG.137	3.84124	1.81696	0.965491	0.886559	2.67296	0.495898	0.043132	1.23117	2.52159	1.00647	0.664399	2.2701	0.211416	0.440144	0.686188
362	MSTRG.137.9	.	MSTRG.137	2.18739	0.599061	3.90975	1.80198	0	3.08207	2.25519	0	0	0	2.91245	1.93839	0.347246	0.582924	0.648573
363	MSTRG.139.1	.	MSTRG.139	5.80874	3.99281	4.31528	5.2197	7.5554	7.13631	7.49417	6.73812	7.25207	7.32028	7.98479	8.24376	0.000405739	0.0125422	1.41599
364	HMEPH_15386-RA	HMEPH_15386	MSTRG.139	0.850691	1.55716	1.78671	1.85186	1.04459	0.432892	2.4647	3.17002	0.446931	0.789667	0.92617	0.510267	0.8253	0.909625	0.968548
365	HMEPH_15387-RA	HMEPH_15387	MSTRG.140	9.69464	7.44709	8.33694	8.83832	4.83248	6.13521	3.49697	8.41687	3.96046	10.1905	5.77542	17.1796	0.397761	0.626901	0.800756
366	MSTRG.140.2	.	MSTRG.140	7.96678	5.16807	6.51537	6.09538	6.70651	2.38638	4.38139	4.88971	5.51015	7.19246	9.93962	0.513097	0.495081	0.70163	0.777362
367	HMEPH_15388-RA	HMEPH_15388	MSTRG.141	6.74264	3.55507	5.04254	4.93846	5.28536	5.46398	4.15242	3.44088	4.11145	6.04347	6.61617	7.3693	0.865407	0.931053	0.986483
368	MSTRG.142.1	.	MSTRG.142	0.905222	0.223418	0.511731	0.423287	0.429785	0.554763	0.418443	0.363481	0.791054	0.658563	0.232386	1.17668	0.829468	0.91175	0.981097
369	HMEPH_15389-RA	HMEPH_15389	MSTRG.143	5.2071	5.07362	4.18938	5.2684	5.8268	5.41107	5.9236	9.7156	6.92561	6.0974	6.39625	5.95864	0.0420451	0.1707	1.27048
370	HMEPH_15390-RA	HMEPH_15390	MSTRG.144	5.96244	5.31825	4.01634	6.36785	6.0896	8.24558	1.905	3.44923	5.10045	5.29272	5.66188	7.95726	0.952406	0.977158	0.988299
371	MSTRG.144.1	.	MSTRG.144	2.25014	1.06431	3.21265	1.96058	1.29256	0.828113	1.10348	1.91348	1.95161	1.70962	1.63428	0.973223	0.222732	0.453544	0.807596
373	MSTRG.145.2	.	MSTRG.145	0.174376	1.27316	0.243815	0.455338	0.320113	0.618987	0.772603	1.01083	1.88149	0.2843	0.310594	0.320743	0.582331	0.763269	1.11006
374	MSTRG.147.1	.	MSTRG.147	0.810486	0.717472	0.287478	0.549798	0.914994	0.141435	1.39942	0.305589	1.44518	1.18439	1.19772	1.81454	0.398701	0.627636	1.16839
377	MSTRG.149.1	.	MSTRG.149	1.79916	0.480159	0.990031	0.213328	0.497301	0.610707	0.854101	0.711348	0.498465	0.516802	0.819754	0.791092	0.0601936	0.211401	0.776831
379	HMEPH_15395-RA	HMEPH_15395	MSTRG.146	2.67141	1.04238	1.41167	0.165899	0.240061	0.576488	0.085693	0.382322	0.302755	0.314283	0.463669	0.674039	3.46441e-05	0.00395281	0.49711
382	MSTRG.150.1	.	MSTRG.150	1.41426	0.810707	1.17318	2.75958	2.84991	2.8319	5.73503	5.21849	4.3141	5.59467	5.04624	6.41632	0.000354414	0.0116076	2.47418
387	MSTRG.152.2	.	MSTRG.152	2.3034	0.967392	5.85063	0.821922	0.46887	0.542041	0.147216	0.35604	0.243172	0.104647	0.225422	0.230514	0.00175846	0.0270151	0.37732
388	HMEPH_15402-RA	HMEPH_15402	MSTRG.153	1.61915	1.71482	3.68484	0.325429	0.155641	0.255916	0.007687	0.053059	0.154322	0.143445	0.009832	0.061194	1.01169e-05	0.00227168	0.350798
390	HMEPH_16762-RA	HMEPH_16762	MSTRG.154	0.686937	0.533199	1.34066	5.90453	0.630011	0.526912	5.55823	5.52865	0.351992	0.650755	0.638506	1.03022	0.197586	0.42283	1.58262
391	MSTRG.154.1	.	MSTRG.154	12.9684	7.50475	10.1034	12.2691	13.0443	15.3651	7.41868	1.96583	14.5272	14.4462	21.5091	21.4627	0.840561	0.91811	1.05148
393	MSTRG.156.1	.	MSTRG.156	1.09875	0.730251	1.63107	0.858276	2.36014	1.70964	0.942858	0.731486	0.787543	0.527215	2.72682	2.69806	0.766518	0.874472	1.06492
395	HMEPH_16491-RA	HMEPH_16491	MSTRG.156	0	0.906512	0	0.873935	0	0	0.846183	1.23714	1.46696	1.25519	0	0	0.329528	0.566548	1.2845
396	MSTRG.155.1	.	MSTRG.155	0.938747	0.946032	0.690865	1.34814	1.70778	1.01069	2.4782	1.87279	2.1434	1.69326	1.80296	1.81367	0.00414023	0.0427549	1.47837
399	MSTRG.157.1	.	MSTRG.157	0.447595	0.695888	0.8561	1.44409	1.33096	1.01587	0.957228	0.477348	0.996684	0.958694	1.61238	1.20275	0.0737721	0.236617	1.24724
400	MSTRG.158.1	.	MSTRG.158	1.10822	0.857603	0.809286	0.796661	0.982827	0.622344	0.613491	0.76129	1.05266	1.08171	0.784154	0.732625	0.345721	0.581722	0.940251
402	HMEPH_11746-RA	HMEPH_11746	MSTRG.159	4.49971	5.96691	6.47074	5.82388	4.42364	5.46956	7.63541	4.35644	6.07615	7.49414	4.73745	3.2989	0.878824	0.939617	0.977828
403	MSTRG.159.1	.	MSTRG.159	40.3193	40.3401	39.9903	30.7959	31.6053	34.8234	44.0813	39.4182	42.3279	49.2696	44.1718	43.184	0.747118	0.863039	0.969886
404	MSTRG.167.2	.	MSTRG.167	0	0	0.340838	0	0	0.849048	0	0.419058	4.97086	0	0.12635	0.636915	0.506048	0.710201	1.28602
405	MSTRG.167.1	.	MSTRG.167	11.2106	6.93199	6.44087	11.6475	14.7635	17.4758	16.5306	10.8744	14.7007	15.1976	14.2218	17.4662	0.00032064	0.0110841	1.68966
406	HMEPH_11747-RA	HMEPH_11747	MSTRG.167	0.107011	3.83387	3.76268	4.05868	4.53471	0	7.19277	3.38088	2.09383	6.44725	7.25099	0	0.471498	0.683894	1.45396
407	MSTRG.168.1	.	MSTRG.168	3.94134	3.19594	3.57019	3.27137	2.9947	1.55685	1.54481	2.40235	3.31858	2.22668	2.63279	3.41689	0.0698023	0.229389	0.763449
408	HMEPH_11748-RA	HMEPH_11748	MSTRG.168	0	0	0	0	0	2.50749	1.46737	1.08098	1.56622	2.15364	0.921671	0	0.0810503	0.250625	1.87059
409	MSTRG.168.2	.	MSTRG.168	1.67426	1.52096	1.47945	2.23226	2.74755	2.8011	1.95568	1.76765	3.03031	3.12571	2.36204	1.49528	0.0408146	0.167312	1.30207
410	HMEPH_11749-RA	HMEPH_11749	MSTRG.169	5.29756	6.45055	6.06858	7.10012	4.50446	5.77327	6.00628	5.70783	6.90227	7.77252	8.16615	5.51046	0.635813	0.79691	1.05329
411	MSTRG.169.1	.	MSTRG.169	12.1114	7.57406	9.59055	3.75767	7.888	7.50446	6.69803	6.66678	6.431	9.49442	9.44823	12.4611	0.0372687	0.158278	0.761341
412	MSTRG.170.1	.	MSTRG.170	2.35858	2.09459	7.23582	6.77215	4.74509	7.31927	9.11937	2.76572	5.30721	3.35634	6.66503	4.80321	0.19261	0.416268	1.44914
413	HMEPH_11750-RA	HMEPH_11750	MSTRG.170	7.72479	5.28243	0.007075	15.0604	16.2942	15.7213	0.050765	5.56472	10.4055	11.1815	21.6533	20.2124	0.167061	0.38365	2.57229
414	HMEPH_11751-RA	HMEPH_11751	MSTRG.171	4.70995	5.13064	4.9481	19.8243	18.0258	15.0285	5.42389	5.69635	9.94626	9.29329	22.1967	9.52806	0.0354858	0.153517	2.07472
415	MSTRG.170.3	.	MSTRG.170	1.65114	1.85118	0	3.99763	4.09318	2.32708	0	1.70249	2.34037	4.70165	3.92517	9.0269	0.133851	0.335409	1.8404
416	HMEPH_11752-RA	HMEPH_11752	MSTRG.172	12.6041	10.5859	11.8752	12.3544	13.3488	14.292	8.87874	11.3153	14.0597	15.2442	14.9513	17.7854	0.166423	0.382818	1.0976
417	HMEPH_11753-RA	HMEPH_11753	MSTRG.173	19.8199	16.8708	20.9037	24.0965	21.3055	22.34	16.2004	16.7501	21.4989	25.6552	23.1056	28.6422	0.208938	0.437105	1.10287
418	MSTRG.174.1	.	MSTRG.174	12.0683	3.5389	3.75498	17.0001	6.55173	8.33811	11.673	8.45845	4.71485	15.0207	12.1313	8.94345	0.141834	0.347837	1.60596
420	HMEPH_11754-RA	HMEPH_11754	MSTRG.174	3.29774	4.69386	5.30487	3.53767	9.9242	5.67795	0.392195	0.126785	7.5925	3.83613	6.00465	8.67113	0.622131	0.789919	0.811501
421	MSTRG.174.4	.	MSTRG.174	4.94164	6.3021	6.22605	4.29542	4.04295	14.0116	6.82982	8.47826	2.8662	3.99165	6.41407	21.6687	0.796806	0.892341	1.09723
422	MSTRG.174.5	.	MSTRG.174	11.3942	3.48167	6.62931	12.2713	8.37336	5.91109	7.66803	9.34861	8.70117	13.0039	15.3117	8.40948	0.189555	0.412585	1.37055
423	MSTRG.160.1	.	MSTRG.160	5.39045	0	0	0	4.83911	0.043998	0	0	6.91765	5.61423	0	8.28809	0.856266	0.926197	1.10443
424	HMEPH_11755-RA	HMEPH_11755	MSTRG.160	20.3968	13.2702	20.8119	11.834	5.30431	14.4493	4.42107	12.798	3.74541	5.96541	12.6696	6.24037	0.032126	0.144881	0.471588
426	HMEPH_11757-RA	HMEPH_11757	MSTRG.162	9.32942	8.74139	8.11039	10.4611	11.4538	11.0615	12.6086	15.0038	16.0264	15.4247	14.9549	12.9124	0.00306802	0.0360823	1.44957
427	MSTRG.162.1	.	MSTRG.162	3.36729	2.29406	3.77967	5.20172	5.7609	5.1707	4.29828	4.89283	6.28198	6.51353	3.84956	3.7463	0.0119411	0.0797815	1.46445
428	HMEPH_11758-RA	HMEPH_11758	MSTRG.163	2.91637	2.42083	2.90975	3.28744	3.50052	3.19849	4.62179	4.396	4.01767	4.88302	4.5797	4.57248	0.0048264	0.0467159	1.34487
429	HMEPH_11759-RA	HMEPH_11759	MSTRG.164	0.808976	0.724909	0.66456	0.603451	0.892725	0.688508	1.40201	0.879608	0.718455	1.32858	0.78628	1.46132	0.302571	0.541273	1.11143
430	MSTRG.164.1	.	MSTRG.164	6.09456	5.37281	5.15253	4.72193	4.19569	5.0282	5.59202	8.09601	10.4334	9.9805	5.73983	7.16746	0.507323	0.711087	1.12752
431	MSTRG.165.2	.	MSTRG.165	14.7871	10.2117	11.8355	2.93902	9.73751	2.94263	0.298768	6.39297	3.06907	11.8043	8.40924	4.65239	0.053392	0.1963	0.395504
432	MSTRG.165.1	.	MSTRG.165	5.86174	4.37121	6.30765	2.44941	3.15315	2.60339	2.72262	2.70562	2.44671	4.96243	5.05002	2.35327	0.00943519	0.0690985	0.617779
433	HMEPH_11760-RA	HMEPH_11760	MSTRG.165	1.12646	0.600893	0.613923	6.90622	1.11845	8.41476	4.99109	0.434196	7.19487	0.551853	0.542204	6.79309	0.178046	0.398899	2.14987
434	HMEPH_11761-RA	HMEPH_11761	MSTRG.166	48.966	37.1387	42.7396	41.8847	41.0871	44.1644	20.3535	32.5343	36.7697	41.8824	44.0856	55.5434	0.306275	0.544531	0.871391
435	HMEPH_11762-RA	HMEPH_11762	MSTRG.175	9.96272	12.8161	10.2145	10.3384	12.2847	12.8051	23.3589	21.8194	19.3751	18.4151	13.5887	13.1973	0.0667833	0.223925	1.4152
436	MSTRG.175.1	.	MSTRG.175	60.9618	69.0027	70.5136	60.6718	69.4405	59.8598	131.973	110.407	90.334	105.156	75.8822	58.3662	0.231065	0.463352	1.24775
437	MSTRG.175.2	.	MSTRG.175	10.9986	14.6825	12.0632	10.3859	12.7547	8.45361	20.4745	18.1338	21.2286	16.8642	13.9938	0.194164	0.96073	0.981063	0.977201
438	HMEPH_11763-RA	HMEPH_11763	MSTRG.175	0.325809	0.76405	0.498417	0.549448	0.710446	1.02188	1.19192	0.670723	1.1781	0.932835	0.652265	0.468031	0.102585	0.285848	1.19774
439	MSTRG.175.5	.	MSTRG.175	0	0	0	0	0	0	0	0	0	0	0	15.8592	0.68868	0.826602	1.22067
440	MSTRG.176.1	.	MSTRG.176	0.844067	0.847562	1.03765	0.836357	0.181877	0.907258	0.968309	0.425144	1.07687	0.82214	1.1379	1.47066	0.602608	0.776578	0.937264
442	MSTRG.177.1	.	MSTRG.177	7.58909	7.31625	5.57767	4.0363	4.77288	7.22823	4.26211	2.92311	3.44905	3.187	5.07876	10.8539	0.090351	0.267141	0.705197
444	MSTRG.177.3	.	MSTRG.177	0.948943	0.242817	0.715668	0.06852	2.02622	1.67858	2.39996	1.54456	0.554969	0.936866	0.388002	0.763377	0.38244	0.613442	1.26371
445	MSTRG.177.4	.	MSTRG.177	6.94632	1.62081	4.88436	4.07503	3.12773	2.35803	0	2.70543	2.04571	1.9624	5.89994	10.0864	0.371605	0.603984	0.707284
446	HMEPH_11766-RA	HMEPH_11766	MSTRG.178	4.1258	2.82275	2.93863	3.6905	2.28898	4.05158	3.98723	3.29607	4.13586	3.89382	2.98518	5.02501	0.53668	0.731281	1.0698
447	MSTRG.178.1	.	MSTRG.178	2.61618	1.23099	1.81182	1.10478	2.76293	1.39243	0.908019	2.05082	2.34336	3.58315	3.46266	3.81727	0.661709	0.812273	1.07068
449	MSTRG.180.1	.	MSTRG.180	67.8748	45.7762	58.7197	67.5877	55.649	64.7688	30.6382	30.7058	47.8306	61.196	64.2215	75.3373	0.441724	0.662184	0.88785
450	HMEPH_11768-RA	HMEPH_11768	MSTRG.180	10.2563	6.15671	6.04084	7.66264	5.68464	7.11411	4.27296	3.78834	4.23335	6.39645	8.73322	9.73106	0.217788	0.448091	0.823854
451	HMEPH_11769-RA	HMEPH_11769	MSTRG.181	0.885775	0.813522	0.743533	0.872448	0.83734	0.849786	1.01198	0.658174	0.471049	1.06384	0.817991	1.5266	0.800547	0.894569	1.02165
452	MSTRG.181.2	.	MSTRG.181	21.6681	17.4084	19.0162	22.6233	23.8012	24.1835	16.4578	21.0113	22.6016	25.9416	27.192	27.1791	0.0404991	0.166578	1.16387
453	HMEPH_11770-RA	HMEPH_11770	MSTRG.184	4.02895	3.07929	5.32249	4.44193	5.01002	4.24453	2.33117	1.62342	4.00227	3.9822	4.42165	4.96428	0.487539	0.695408	0.899435
454	MSTRG.184.1	.	MSTRG.184	48.023	28.6393	33.0103	34.6581	33.4383	41.1128	19.5188	25.4344	33.0909	39.833	45.4593	54.8717	0.492721	0.699847	0.925944
455	HMEPH_11771-RA	HMEPH_11771	MSTRG.185	2.72782	4.01224	2.66547	2.84592	4.29831	3.57903	1.6844	3.03999	2.65194	2.81942	2.21016	2.63077	0.619364	0.788215	0.933479
456	MSTRG.185.1	.	MSTRG.185	8.0084	5.98782	6.86299	5.53379	3.78914	4.64192	3.82128	2.43904	6.215	5.92799	5.53627	5.81014	0.0089672	0.0668089	0.69567
457	HMEPH_11772-RA	HMEPH_11772	MSTRG.186	6.24575	6.86724	8.12391	3.94949	0	4.74002	0	0	2.31855	2.95437	0.717193	6.62291	0.0186414	0.104571	0.290822
458	MSTRG.182.1	.	MSTRG.182	1.36443	1.3418	0.751156	0.46466	0.649811	0.862927	1.51789	0.912308	1.86525	0.906419	0.951104	1.12157	0.584025	0.7645	0.925319
459	MSTRG.183.1	.	MSTRG.183	0.861209	0.7714	0.373664	0.769828	0.85178	0.413358	2.54107	0.891739	0.43483	0.981418	0.665254	1.26465	0.430718	0.654769	1.16069
460	HMEPH_11773-RA	HMEPH_11773	MSTRG.190	0.833722	0.878871	0.565325	0.433426	0.287389	0.157774	0.032792	0.628629	0.195649	0.924232	0.28014	1.0837	0.126218	0.324065	0.788454
461	MSTRG.190.2	.	MSTRG.190	7.63091	4.9498	6.0419	4.2824	4.4045	5.25596	3.55964	2.89195	4.42445	4.45149	3.87353	5.06058	0.000756928	0.0171234	0.709611
462	MSTRG.191.1	.	MSTRG.191	2.16715	1.61354	1.30703	1.10973	0.786928	2.3348	0.56657	1.39294	1.35637	1.07054	1.06264	2.17359	0.19829	0.423738	0.821422
463	HMEPH_11774-RA	HMEPH_11774	MSTRG.192	6.30948	7.09054	5.1972	4.5086	4.73539	6.08047	3.3509	3.66322	4.33835	3.95831	4.05451	6.13938	0.0212074	0.113027	0.750162
464	MSTRG.193.1	.	MSTRG.193	8.6226	5.85281	6.67024	4.71406	5.21937	4.44364	2.17959	6.13918	6.21636	7.13208	4.38636	7.66465	0.101801	0.284811	0.741211
465	HMEPH_11775-RA	HMEPH_11775	MSTRG.193	0.264979	0.13451	0.34952	0.879494	0.210708	1.71192	0	1.73037	0.224534	0.273741	0.26385	0.278183	0.352037	0.58726	1.24581
466	HMEPH_11776-RA	HMEPH_11776	MSTRG.194	3.24886	2.21528	2.92217	2.61978	2.57877	2.41613	1.31781	3.88451	3.4746	3.25516	1.81462	3.49666	0.792951	0.890632	0.959283
467	HMEPH_11777-RA	HMEPH_11777	MSTRG.195	1.62883	1.19662	1.48795	4.80862	5.7056	4.37646	8.1424	1.87901	10.2236	8.53872	8.28777	5.68071	0.00174983	0.0269596	2.73036
468	MSTRG.196.1	.	MSTRG.196	887.346	1787.08	1483.59	1268.32	1952.5	822.016	4468.34	1933.73	1373.63	1054.29	982.22	279.55	0.843691	0.919783	1.06115
469	MSTRG.195.2	.	MSTRG.195	104.984	22.6103	25.4225	52.3749	58.9956	291.685	58.6767	94.4443	428.074	464.47	328.364	178.798	0.0210467	0.112372	3.38655
470	HMEPH_11778-RA	HMEPH_11778	MSTRG.197	1.33085	0.5622	0.386388	1.06199	0.790419	1.04249	0.55105	0.500948	0.766451	0.759944	0.510241	1.38009	0.839854	0.91782	1.02295
472	MSTRG.199.1	.	MSTRG.199	0.316304	0.059607	0.030336	1.02202	0.902357	0.706889	0.86022	0.727534	1.26722	1.42271	0.382315	0.113293	0.0132399	0.0845738	1.59784
475	MSTRG.200.2	.	MSTRG.200	2.67649	1.09446	2.41005	2.79819	3.52129	3.27132	2.13863	2.31007	2.8529	2.30285	4.05799	2.97394	0.0760097	0.24104	1.27288
478	MSTRG.187.1	.	MSTRG.187	4.59995	2.8772	2.49398	5.4469	4.72017	5.07011	3.27147	2.03762	5.35899	3.82359	7.31156	8.29275	0.137522	0.341409	1.28577
479	HMEPH_11783-RA	HMEPH_11783	MSTRG.187	1.9043	0.642494	2.63482	2.53012	1.60368	1.35737	0	0.582422	0	2.09775	1.32399	3.38815	0.471963	0.684143	0.792672
481	MSTRG.188.2	.	MSTRG.188	0	0.031837	0	11.1774	8.46879	11.9348	0.012248	0.017154	0	0	7.60911	0	0.204002	0.431017	2.92813
482	HMEPH_11784-RA	HMEPH_11784	MSTRG.188	40.8778	35.187	39.8267	23.0384	29.3994	28.8772	36.5701	27.0384	46.7591	44.1333	30.7599	36.3644	0.16619	0.382651	0.834414
483	MSTRG.189.1	.	MSTRG.189	1.49209	4.61018	1.64181	4.05788	4.55875	7.42573	6.81092	6.59887	6.65242	6.14006	4.36369	2.70777	0.00593674	0.0528488	1.96269
484	HMEPH_11785-RA	HMEPH_11785	MSTRG.189	0	12.3175	0	14.6812	15.6432	7.99719	13.83	18.8618	15.8319	12.4858	12.0454	5.51918	0.00169517	0.0265666	6.23819
485	MSTRG.189.2	.	MSTRG.189	4.54385	1.28438	5.96388	1.59766	2.62071	1.64559	8.41515	2.7173	2.94427	3.38662	2.59758	1.53229	0.599203	0.774258	0.842907
486	MSTRG.189.3	.	MSTRG.189	6.33764	1.90159	7.20529	3.40372	3.51985	3.5759	9.33681	2.2386	4.35594	4.06535	2.44614	1.66856	0.50824	0.71175	0.812013
487	MSTRG.202.1	.	MSTRG.202	0.111911	1.52709	0.384785	1.07725	0.785108	0.91125	0.918399	1.73945	1.24571	1.89514	0.355757	2.017	0.16222	0.376766	1.37862
489	MSTRG.202.3	.	MSTRG.202	2.89253	0.580713	3.05022	2.11726	2.31009	3.10006	2.22149	0.176771	1.76424	2.52703	4.68392	3.26223	0.914361	0.958123	1.0256
490	HMEPH_11787-RA	HMEPH_11787	MSTRG.203	16.9779	18.0911	17.5213	30.6015	24.1855	23.9855	17.3124	27.725	29.2794	26.6438	24.5794	29.4099	0.00715306	0.0584854	1.43038
491	MSTRG.203.1	.	MSTRG.203	58.8342	52.8704	54.5874	77.6586	69.9753	80.8347	62.5657	66.7196	77.052	77.0492	79.0717	89.0357	7.12565e-05	0.00540209	1.32693
492	MSTRG.204.1	.	MSTRG.204	1.10153	1.59941	1.13213	1.93494	2.38634	2.09263	2.83389	3.30084	2.80896	2.27894	1.74158	1.56252	0.000848585	0.0182242	1.48718
493	MSTRG.201.1	.	MSTRG.201	5.2129	5.17233	4.81256	5.60196	5.26012	6.28036	9.14647	5.62717	11.39	8.98438	6.23815	5.65195	0.127137	0.325502	1.29677
494	MSTRG.205.1	.	MSTRG.205	0.964301	1.46225	1.13174	1.71819	1.62369	1.99504	2.93359	2.23859	4.07905	2.2552	1.30504	1.82164	0.0337909	0.149346	1.45595
495	MSTRG.206.1	.	MSTRG.206	1.4091	1.71212	1.35642	2.3198	2.11271	2.16188	3.59427	2.52191	4.49191	3.3413	2.21732	1.87907	0.0181882	0.10305	1.48297
496	MSTRG.208.1	.	MSTRG.208	1.83091	1.75584	1.71997	3.217	2.82791	3.26655	3.29465	2.16113	4.75144	4.95	3.47968	3.15005	0.0026199	0.0331365	1.55199
498	MSTRG.209.1	.	MSTRG.209	0.749952	1.03614	0.979948	2.47207	2.29528	2.32182	2.54257	1.66964	3.81962	2.78682	2.11172	1.95043	0.000527574	0.0146092	1.76882
499	MSTRG.207.1	.	MSTRG.207	0.082402	0.071703	0.14594	1.07606	1.08493	0.523789	0.805766	0.716694	1.64565	1.25915	0.7785	0.232192	0.0035981	0.0394806	1.71331
502	MSTRG.212.1	.	MSTRG.212	0	0.158181	0.226081	1.00323	1.19793	0.966189	1.73171	0.763892	0.630649	0.630926	0.428288	5.05814	0.0424145	0.171541	1.8526
504	HMEPH_11791-RA	HMEPH_11791	MSTRG.217	2.05324	1.57886	1.70284	1.7044	1.61658	1.68954	0.464069	0.826475	0.780675	1.44365	1.54546	1.74603	0.107236	0.29339	0.795589
505	MSTRG.217.1	.	MSTRG.217	0.05967	0.112239	0.050296	0.067938	0.164752	0.1848	2.0223	0.090672	3.26649	0.226612	0.082224	0.529737	0.315534	0.552972	1.40722
506	MSTRG.217.2	.	MSTRG.217	0.864555	0.54911	0.718819	0.665556	0.774565	1.38091	1.46988	3.86637	4.29855	1.04023	0.648873	1.0167	0.199014	0.424515	1.45889
507	MSTRG.217.3	.	MSTRG.217	0.270422	0.412712	0.256214	0.257853	0.217191	0.263946	1.49258	2.58701	2.46035	0.164549	0.294715	0.948534	0.263817	0.501254	1.39522
508	MSTRG.217.4	.	MSTRG.217	0.328988	0.234573	0.519829	0.428069	0.932589	0.413837	1.68892	3.36511	3.92254	0.204322	0.269569	0.841688	0.18206	0.404054	1.57036
509	MSTRG.217.5	.	MSTRG.217	0.078522	0.060465	0.140361	0.08841	0	0	2.29989	0	3.41417	0	0.079664	0.430125	0.477779	0.688251	1.30849
510	MSTRG.217.6	.	MSTRG.217	0.493268	0.266984	0.385389	0.390131	0	0	1.57026	0	3.10055	0	0.483726	0.558227	0.845395	0.920746	1.06497
512	MSTRG.217.9	.	MSTRG.217	27.1637	21.687	23.13	23.5975	23.1117	27.6233	0.824977	1.50079	1.30363	19.7956	23.5988	23.8867	0.193838	0.417831	0.389659
513	HMEPH_11792-RA	HMEPH_11792	MSTRG.218	0	1.4103	0	1.97176	2.02435	1.01989	0	0.759216	1.08184	1.37298	0.932337	0.478185	0.159261	0.372512	1.49923
519	HMEPH_16784-RA	HMEPH_16784	MSTRG.215	76.9575	32.1024	51.1555	40.546	45.4362	71.5993	20.3789	19.999	28.9717	37.5847	48.6107	63.1725	0.140945	0.346414	0.714499
520	MSTRG.215.1	.	MSTRG.215	16.4099	0.231463	0	8.53083	0	15.9738	0	0	8.52887	8.17624	0	5.91932	0.903529	0.952487	1.10446
521	MSTRG.215.3	.	MSTRG.215	0	0	0.220741	0	0	0	0	0	0	0	0	11.2582	0.802527	0.89564	1.11697
522	MSTRG.215.4	.	MSTRG.215	0	0	0	0	0	0	0	0	0	0	0	9.62583	0.68868	0.826602	1.18154
524	MSTRG.214.2	.	MSTRG.214	0	0	0	0	0	0	0	0	4.07956	3.69853	0	1.47409	0.348825	0.584387	1.45646
525	MSTRG.214.1	.	MSTRG.214	2.62574	4.06068	2.95529	4.16546	5.60736	4.65542	8.21334	6.23215	2.5516	2.52682	4.32758	2.20201	0.0847138	0.256943	1.32225
526	MSTRG.213.1	.	MSTRG.213	19.799	15.2218	11.2991	1.2383	1.3027	0.68276	0.874962	1.17045	0.685004	0.952491	0.320186	0.151506	1.25577e-07	0.000195816	0.11388
529	MSTRG.222.1	.	MSTRG.222	0.800249	0.998572	0.753037	1.25409	1.58494	1.11834	2.10565	2.03662	1.91457	1.53476	1.60978	1.95881	0.00221698	0.030563	1.44413
532	MSTRG.219.1	.	MSTRG.219	0.680292	0.779493	0.797894	0.943984	1.17489	0.991169	1.72903	1.18597	1.75243	1.78872	1.36554	1.11621	0.0130713	0.0840965	1.32015
533	HMEPH_14145-RA	HMEPH_14145	MSTRG.220	4.44491	3.074	3.97287	3.96612	5.2706	4.82744	4.26131	4.19358	5.77081	6.65881	6.84786	7.06102	0.00103374	0.0203499	1.26946
534	HMEPH_14146-RA	HMEPH_14146	MSTRG.224	5.50343	3.43967	4.21974	3.05854	4.56612	3.56361	5.05576	4.40784	4.8533	6.29716	5.13386	8.2747	0.612369	0.783618	1.05782
535	MSTRG.224.1	.	MSTRG.224	0.295965	0.451894	0.373211	0.572434	0.423458	1.40123	0.363214	1.10742	1.52585	0.555059	0.655653	0.770875	0.10459	0.288911	1.29329
537	MSTRG.225.1	.	MSTRG.225	0.586009	0.829846	0.690656	1.1084	1.36616	1.08985	1.0124	1.31845	1.63868	1.43953	1.12849	0.71724	0.00781359	0.0618817	1.29972
538	MSTRG.226.1	.	MSTRG.226	0.370061	0.255506	0.482344	0.447374	0.397797	0.386471	1.02066	0.741628	0.683385	0.813401	1.04693	1.11851	0.060818	0.212398	1.24146
540	HMEPH_14148-RA	HMEPH_14148	MSTRG.227	0.145143	0.048661	0.166599	0.571665	0.927018	0.693129	0.271254	0.429715	0.676026	0.604937	0.41263	0.59618	0.00160888	0.0258759	1.38655
541	HMEPH_14149-RA	HMEPH_14149	MSTRG.228	37.8108	32.6215	37.7838	40.016	40.3588	41.7629	44.7376	51.2031	54.215	55.7627	44.3965	47.2829	0.0130037	0.0838664	1.26848
542	MSTRG.229.1	.	MSTRG.229	0	0	0	0.496601	0.705129	0.562394	0.592259	1.53056	1.11201	1.34561	0.66927	1.09771	0.000629783	0.0158472	1.85799
543	MSTRG.232.3	.	MSTRG.232	0.920536	1.30098	0.926816	0.84336	0.980484	1.70932	0	0.509239	0.279142	0.382002	0.594608	0.923098	0.229405	0.461033	0.789679
544	HMEPH_14150-RA	HMEPH_14150	MSTRG.232	0.601135	1.26203	0.292476	0.889318	0.664354	0.363299	5.35697	1.06761	0.279116	0.385218	0.640346	0.924947	0.563081	0.748889	1.18676
545	MSTRG.232.1	.	MSTRG.232	1.29407	0.641862	0.036349	1.18634	0.572275	0.078514	0.698298	0.034456	1.59731	1.53107	1.76186	2.28994	0.528252	0.72408	1.16117
546	MSTRG.232.2	.	MSTRG.232	0.512339	1.96748	0.210522	1.11496	0.545205	0.247245	0	0.893355	0.237527	0.29387	0.410992	0.600273	0.403541	0.631676	0.843962
547	MSTRG.232.5	.	MSTRG.232	4.21533	1.37244	4.9353	2.28061	4.89049	6.25381	0	1.08748	2.23097	2.92248	4.01352	6.32293	0.5007	0.706036	0.803837
548	HMEPH_14151-RA	HMEPH_14151	MSTRG.233	39.4559	38.1101	40.8544	41.0042	45.4158	37.9133	47.8895	52.5062	46.6187	48.9943	48.7711	46.8588	0.0374873	0.158774	1.16289
549	MSTRG.233.1	.	MSTRG.233	69.8154	58.2174	62.5429	60.6966	56.2769	64.6144	55.6784	62.713	68.8607	81.3057	66.8619	66.3489	0.993174	0.997016	1.00051
550	HMEPH_14152-RA	HMEPH_14152	MSTRG.233	23.3309	22.1124	23.7866	22.8059	21.3183	21.2654	0.393488	24.7834	26.4443	33.3331	28.8964	16.5438	0.581326	0.762603	0.711244
551	HMEPH_14153-RA	HMEPH_14153	MSTRG.233	0.406126	1.03694	0.493439	1.81801	0.364764	0.495094	0.552881	0.305445	0.394452	0.242846	0.609147	1.97912	0.937462	0.969981	1.01745
552	HMEPH_14154-RA	HMEPH_14154	MSTRG.230	14.3562	12.0341	12.8939	15.9411	14.1403	16.0466	9.17386	10.8249	12.6242	16.4952	18.1048	19.7593	0.580411	0.762044	1.0586
553	MSTRG.230.1	.	MSTRG.230	2.5408	2.09993	2.454	3.70647	6.34923	4.13964	2.41904	3.11839	6.20697	5.14039	3.2848	2.21476	0.0872376	0.261294	1.44278
554	HMEPH_14155-RA	HMEPH_14155	MSTRG.231	7.411	6.01286	6.61052	8.45208	6.99341	8.60674	7.69403	4.66306	13.1313	11.8851	7.61023	6.30968	0.398111	0.627152	1.15783
555	MSTRG.231.1	.	MSTRG.231	3.64382	3.08536	4.02419	3.93963	4.05192	3.34774	3.96073	1.76751	5.12582	5.76133	3.80242	4.3826	0.7883	0.888459	1.03636
556	MSTRG.235.1	.	MSTRG.235	5.85338	2.88656	8.55441	6.70069	6.77808	7.57546	11.1208	3.42205	6.40107	6.52428	7.3963	6.14455	0.434581	0.657423	1.18816
557	HMEPH_14156-RA	HMEPH_14156	MSTRG.235	10.6228	7.87866	0	12.2882	13.3807	11.7801	0	7.26254	10.1403	10.9778	10.3087	13.4229	0.382984	0.613807	1.80211
558	MSTRG.234.1	.	MSTRG.234	0.772416	0.572461	0.279412	0.760283	0.790204	1.19335	0.753372	0.512463	0.874321	1.44699	0.538262	0.608751	0.178511	0.399366	1.17162
559	HMEPH_14157-RA	HMEPH_14157	MSTRG.236	10.1984	10.0709	9.51207	6.96451	6.77705	6.98916	10.5845	9.51135	7.22281	7.20894	5.21608	7.2692	0.0370121	0.157689	0.783197
560	HMEPH_14158-RA	HMEPH_14158	MSTRG.237	0.141732	0.265935	0.418853	0.507786	0.725977	0.593462	0.663966	0.652047	1.11833	0.80485	0.381027	0.37259	0.018176	0.103043	1.29453
561	MSTRG.238.1	.	MSTRG.238	0.807605	0.491417	0.531338	0.592244	0.950001	0.581104	1.43854	0.353551	1.21655	1.19942	0.76713	0.683656	0.338427	0.574754	1.13036
568	MSTRG.239.8	.	MSTRG.239	9.16518	0	9.44784	5.28716	4.6808	8.93934	0	0	9.70038	10.2871	4.1601	9.19457	0.819723	0.906576	0.892084
569	MSTRG.239.7	.	MSTRG.239	0.387888	0.400365	0.346024	0.14741	0.385207	0.263525	1.27653	5.36357	0.283224	0.226753	0.088635	0.151155	0.492858	0.699936	1.22411
570	HMEPH_14159-RA	HMEPH_14159	MSTRG.239	2.46035	5.92729	2.46465	0.781957	1.82285	0	0.001015	2.24789	2.05614	0.83555	1.58809	1.45297	0.0372518	0.158278	0.468289
571	MSTRG.239.10	.	MSTRG.239	4.90564	8.3251	3.60827	2.50477	2.55007	3.44893	8.13894	2.37883	1.53634	2.53903	2.73177	2.81234	0.0871836	0.261216	0.634225
572	MSTRG.239.9	.	MSTRG.239	4.74698	0	2.9068	3.15348	3.47057	2.89908	0	0	2.12663	2.80792	2.65171	3.19892	0.795291	0.891427	0.911826
573	MSTRG.242.1	.	MSTRG.242	74.4945	61.3624	73.8634	140.463	112.031	118.672	98.6698	155.609	86.4524	100.057	105.426	85.7513	0.00168631	0.0265471	1.60268
574	HMEPH_14160-RA	HMEPH_14160	MSTRG.242	9.79783	8.50796	5.39041	19.3418	14.0278	16.8661	11.2088	21.3593	11.9689	14.2146	14.1006	13.3077	0.00224333	0.0308453	1.85321
575	MSTRG.243.1	.	MSTRG.243	2.56945	3.37103	4.83546	3.95765	4.9027	3.06245	2.56254	6.96888	5.48109	7.64908	4.24004	4.6707	0.294268	0.533732	1.24686
576	HMEPH_14161-RA	HMEPH_14161	MSTRG.243	2.43209	1.55357	2.81707	1.49578	1.87818	2.39549	0	5.3719	2.22738	1.05673	2.40524	3.67696	0.741057	0.859043	0.893461
577	MSTRG.243.4	.	MSTRG.243	3.19493	1.8623	0	2.31365	2.54995	2.96627	5.58454	9.42236	4.34775	0.912853	4.20104	4.56932	0.0851904	0.258026	2.06688
578	MSTRG.243.2	.	MSTRG.243	0.850408	0.935477	0	0.946194	1.42356	0.974583	3.12204	1.54147	1.08689	2.36988	1.12007	0.761739	0.0485997	0.186123	1.59226
579	MSTRG.244.1	.	MSTRG.244	8.38925	1.43134	1.49378	2.63882	7.05646	7.08909	10.7591	5.84682	8.92282	9.39653	2.24887	2.08644	0.241701	0.475808	1.67807
580	HMEPH_14162-RA	HMEPH_14162	MSTRG.244	0	9.32052	7.74331	7.22191	0	0	0	0	0	0	7.18805	10.4641	0.357665	0.592023	0.455346
581	MSTRG.244.2	.	MSTRG.244	0.005378	1.35204	1.41082	1.51042	0	0.157685	0.045728	0.011349	0.116427	0.041022	1.35115	0.143513	0.287118	0.525998	0.736643
582	MSTRG.244.4	.	MSTRG.244	0.27128	2.00162	2.38086	0.678085	1.57725	2.02872	5.90129	0	2.67424	1.11074	2.94908	2.57533	0.709543	0.839323	1.15938
584	HMEPH_14164-RA	HMEPH_14164	MSTRG.240	0.292437	0.705129	0.424134	0.674422	0.895593	1.0248	0.699562	3.05917	2.46651	1.05214	1.71826	1.42134	0.0428606	0.172673	1.60643
585	MSTRG.240.1	.	MSTRG.240	9.1951	8.22555	8.10957	9.05848	11.5743	12.5794	13.3103	15.0283	16.2064	11.6936	12.7227	14.6642	0.00493968	0.0473521	1.44291
586	MSTRG.240.3	.	MSTRG.240	12.7196	8.11653	13.2619	10.7627	2.85533	3.16552	4.41395	2.91934	3.70825	6.82254	3.38221	5.04007	0.00887287	0.0664421	0.441405
588	MSTRG.241.1	.	MSTRG.241	3.2044	4.80371	3.07283	2.627	2.77418	2.58982	0.895707	2.84311	3.3451	3.86897	3.50969	2.64891	0.20108	0.427181	0.783407
589	MSTRG.241.2	.	MSTRG.241	0.158474	1.1995	0.175396	0.365793	0.375447	0.540443	0.196127	1.55077	0.372861	1.51365	0.279168	0.448559	0.638149	0.798483	1.1052
590	HMEPH_14165-RA	HMEPH_14165	MSTRG.241	2.04453	0	3.27452	2.05079	2.46678	2.33755	2.46639	0	1.73052	0	1.69074	2.42988	0.997199	0.99853	0.998603
591	MSTRG.248.1	.	MSTRG.248	4.68968	1.08843	0	0	0	1.37398	0	0.553195	0.391919	1.36886	0	2.27301	0.156257	0.368031	0.609677
592	MSTRG.248.2	.	MSTRG.248	1.94524	0.421028	0.923005	0.245225	0.06692	0.512514	0.055834	0.199213	0.118121	0.374797	0.201447	0.557627	0.00130577	0.0232111	0.603053
594	HMEPH_14166-RA	HMEPH_14166	MSTRG.248	38.3094	10.9207	24.9127	5.05414	4.66824	13.3573	2.06781	6.39286	3.64681	7.02919	9.92926	22.0582	0.00293258	0.0351873	0.305585
595	MSTRG.248.4	.	MSTRG.248	81.6316	29.3074	36.6792	25.9567	21.9275	41.6515	13.3426	21.5706	16.4755	27.2088	26.4744	67.5044	0.029684	0.138446	0.549562
596	MSTRG.248.5	.	MSTRG.248	0	0	0	0	3.72532	0	4.60306	0	5.89464	0	0	0	0.290156	0.529628	1.84145
597	MSTRG.245.1	.	MSTRG.245	1.0625	1.80502	1.42488	1.11613	1.39918	1.10779	2.13234	1.63503	1.84672	1.82668	1.25251	1.43865	0.637008	0.797696	1.0485
599	HMEPH_16741-RA	HMEPH_16741	MSTRG.246	26.2997	30.0426	27.4622	2.9494	3.59699	3.66399	3.45252	2.99943	2.46841	3.5522	3.59278	9.89214	1.73872e-06	0.000943868	0.15744
600	MSTRG.247.1	.	MSTRG.247	1.20736	1.90542	1.25618	0.180591	0.231726	0.145901	0.197087	0.551934	0.299843	0.466127	0.242317	0.516917	5.5238e-05	0.00478476	0.536354
601	HMEPH_06417-RA	HMEPH_06417	MSTRG.249	55.4362	45.7869	59.9543	51.8179	42.1533	48.0576	69.9471	52.1721	39.9745	46.9307	43.5451	43.8985	0.415017	0.642163	0.915647
602	MSTRG.249.1	.	MSTRG.249	8.56908	6.74933	8.41002	10.2309	8.39058	8.64076	9.07894	7.89459	5.86477	6.44111	9.08616	10.2873	0.6878	0.826602	1.04825
605	MSTRG.252.1	.	MSTRG.252	11.8957	7.72407	7.82092	5.1499	5.65021	6.66245	2.66505	1.76256	3.24125	4.18302	4.42503	8.79266	0.00411124	0.0426754	0.507138
607	MSTRG.252.2	.	MSTRG.252	7.75162	0.356765	1.55806	0.838047	0.505579	4.63302	1.65549	1.50905	0.36431	1.93927	0.798565	0.502686	0.366627	0.599508	0.680935
608	MSTRG.253.1	.	MSTRG.253	23.7281	15.0277	13.5442	9.25469	27.5932	8.63047	5.53323	32.4632	20.5329	36.6968	15.5895	44.5258	0.985785	0.993358	1.00714
609	HMEPH_06421-RA	HMEPH_06421	MSTRG.253	14.7719	9.32438	21.1616	38.999	24.336	45.9711	22.2357	13.5264	26.1301	35.5095	67.0541	43.3008	0.0183113	0.103433	2.02464
610	HMEPH_06422-RA	HMEPH_06422	MSTRG.254	5.98302	6.8441	6.6835	7.22443	8.07101	7.71746	9.19859	9.88139	8.59429	7.75451	7.74891	8.36772	0.00239407	0.0316695	1.24524
611	HMEPH_06423-RA	HMEPH_06423	MSTRG.251	20.1475	14.8957	17.0862	9.4681	8.89981	11.065	20.443	46.4861	13.2397	19.4169	14.0219	19.5109	0.845122	0.920724	0.940314
612	HMEPH_06424-RA	HMEPH_06424	MSTRG.255	51.9798	54.3984	47.1669	27.0017	30.5441	30.6939	59.3833	45.5731	35.2324	39.498	32.9158	53.2834	0.1172	0.310395	0.7476
613	MSTRG.256.1	.	MSTRG.256	5.89784	4.24442	5.23745	2.92825	4.0543	3.81994	1.43345	1.78041	3.16935	3.5895	4.49975	6.37064	0.00632063	0.0548417	0.664625
617	HMEPH_06427-RA	HMEPH_06427	MSTRG.259	2.73392	3.14328	3.51571	2.09407	1.05056	2.49358	0.995868	1.44558	1.98493	2.48229	1.58096	1.02775	0.013192	0.084487	0.636507
618	HMEPH_06428-RA	HMEPH_06428	MSTRG.260	1.23146	0.786858	0.731701	0.956709	1.07155	1.48664	1.85396	2.04886	1.06632	1.79298	0.858024	0.557775	0.207382	0.435232	1.20427
619	MSTRG.260.1	.	MSTRG.260	7.85417	7.26956	6.60149	5.9205	7.65547	6.5357	9.67092	8.13304	9.51642	7.99299	4.39919	5.20516	0.966177	0.983522	0.993907
620	MSTRG.258.3	.	MSTRG.258	2.97958	3.53602	3.55475	4.68802	7.44925	4.47356	0.597176	11.2849	7.59194	0.002441	0.004614	4.38642	0.954765	0.978185	0.966725
622	MSTRG.258.5	.	MSTRG.258	0.68077	0.937848	0.463556	1.29291	1.33172	2.43915	10.3054	2.78528	1.85013	7.8189	4.52374	0.701773	0.0614327	0.213482	2.34594
623	HMEPH_06429-RA	HMEPH_06429	MSTRG.258	0.523096	0.363617	0.508753	0.224415	0.477968	0	1.54169	0.270281	0.286056	0.768923	0.799197	0.238256	0.999511	0.999796	0.999888
624	HMEPH_06430-RA	HMEPH_06430	MSTRG.264	1.0874	1.91644	0.781767	0.60103	0.448213	0.834322	0.88903	0.889712	1.17823	1.04004	0.840608	0.674889	0.109284	0.297055	0.820894
625	MSTRG.264.5	.	MSTRG.264	0.033985	0.088034	0.095844	0.354701	0.384882	0.403925	0.245735	0.40218	0.557046	21.02	0.246169	0.412121	0.396517	0.625813	1.6488
626	MSTRG.264.7	.	MSTRG.264	0.173892	0.518516	0.185038	0.436044	0.130589	0.334327	0.217846	0.172056	0.249285	1.38753	0.377328	1.93935	0.542335	0.734878	1.11558
627	MSTRG.264.1	.	MSTRG.264	0	5.0818	0	8.46377	7.91607	6.5665	0.202305	7.85965	8.89916	6.11634	0	3.55895	0.125613	0.323105	2.92652
628	MSTRG.264.2	.	MSTRG.264	2.74146	0	4.43668	0.029274	2.07602	0.055292	0.10404	2.12524	1.81467	2.30768	0.177964	0.047183	0.317496	0.554956	0.622743
629	MSTRG.264.3	.	MSTRG.264	7.24118	3.20066	7.27161	6.63211	6.8568	7.40267	15.6095	8.80505	9.43516	8.57988	12.5135	4.03582	0.170328	0.388271	1.44291
630	MSTRG.264.4	.	MSTRG.264	0	0	0	0	1.92328	0	0.001415	2.29796	1.90408	2.88788	0	2.14692	0.139069	0.343791	1.85108
631	MSTRG.264.6	.	MSTRG.264	0	0	0	0	2.35332	0	0	2.95556	2.77122	1.80049	0	4.67852	0.146843	0.354402	2.00765
635	HMEPH_06432-RA	HMEPH_06432	MSTRG.265	0	0	0	0	0	0	0	11.0342	8.90271	9.83188	0	0	0.303006	0.541609	2.27296
636	MSTRG.264.12	.	MSTRG.264	6.89649	5.4996	6.6714	9.50686	9.1428	9.02234	0.609617	8.06064	11.8307	11.4019	9.70043	6.76274	0.812274	0.901979	1.09854
637	HMEPH_06433-RA	HMEPH_06433	MSTRG.264	1.55367	1.91427	3.09747	0.687871	1.63739	1.45617	17.672	8.24123	1.61535	1.34917	0.76861	0.817635	0.772172	0.878387	1.13914
638	HMEPH_06434-RA	HMEPH_06434	MSTRG.266	9.98107	9.98346	0	0	0	0	0	14.9082	13.4449	13.5954	11.1836	12.0164	0.798379	0.893192	0.784353
639	MSTRG.267.1	.	MSTRG.267	13.9642	8.73283	10.3265	8.73468	15.525	10.6233	6.07705	4.62082	10.4665	13.2996	11.1122	15.5636	0.346974	0.582642	0.875207
640	HMEPH_06435-RA	HMEPH_06435	MSTRG.267	25.554	13.5725	20.4252	20.1141	15.0678	24.3549	8.16887	9.14879	20.5261	21.2957	21.6888	40.191	0.398965	0.627805	0.870823
641	MSTRG.261.1	.	MSTRG.261	0.42306	0.534813	0.62439	0.410116	0.535589	0.311897	1.27554	0.841673	1.29491	1.55398	0.4068	0.82337	0.358687	0.59305	1.16316
642	MSTRG.262.1	.	MSTRG.262	0.3872	0.355739	0.295066	0.262563	0.723031	0.438894	1.76841	0.626326	1.24836	0.977805	0.526175	0.921496	0.100965	0.284811	1.31841
643	HMEPH_06436-RA	HMEPH_06436	HMEPH_06436	0.781002	0.45613	0.59366	0.576002	0.75548	1.0121	0.349958	0.471727	0.71471	1.07675	0.796516	1.10251	0.289007	0.528253	1.05424
644	HMEPH_06437-RA	HMEPH_06437	MSTRG.263	0.816329	0.736871	1.21906	1.36947	1.40163	0.912415	1.16514	1.33979	2.52644	1.4913	1.18336	1.9481	0.0735822	0.236171	1.26142
645	MSTRG.263.1	.	MSTRG.263	3.69687	3.56961	3.5115	4.53564	5.83559	4.41362	4.12631	5.08104	3.58754	5.08925	3.67013	5.99807	0.0627044	0.216059	1.22238
646	HMEPH_06438-RA	HMEPH_06438	MSTRG.268	7.16395	6.49903	6.61892	8.89903	11.3528	9.19175	11.2051	13.1124	12.5017	13.7404	11.332	11.851	0.000375395	0.0119255	1.58345
647	MSTRG.268.2	.	MSTRG.268	2.96211	2.89294	3.04211	3.70524	4.28946	4.80468	3.80625	3.80387	4.95639	5.60979	4.24831	5.10036	0.000138104	0.00730492	1.34605
650	MSTRG.269.2	.	MSTRG.269	1.28391	1.23173	0.833854	1.86529	2.43746	0.553572	2.04752	1.97923	1.34635	2.34726	1.9611	1.98185	0.112458	0.302315	1.31951
651	HMEPH_06441-RA	HMEPH_06441	MSTRG.270	56.3197	49.7324	53.597	49.8048	48.0946	55.6493	23.8646	17.8716	34.2426	37.4606	53.6403	72.139	0.134372	0.336176	0.719961
652	HMEPH_06442-RA	HMEPH_06442	MSTRG.271	3.41033	2.78896	3.27108	2.80633	2.72146	1.09934	2.18719	1.38306	1.26956	1.10436	1.45541	1.37501	0.0121566	0.0806074	0.649968
653	MSTRG.271.2	.	MSTRG.271	70.2175	77.4095	56.5139	62.508	53.9459	61.1984	19.9138	30.1079	27.2201	31.7241	67.9168	24.0695	0.0938769	0.272948	0.578744
654	HMEPH_06443-RA	HMEPH_06443	MSTRG.271	0.191861	0.154646	0.216028	0.155107	0.281257	0.282508	0.557342	0.231857	0.211417	0.177296	0.165099	56.2229	0.633548	0.795432	1.38666
655	MSTRG.273.1	.	MSTRG.273	2.54977	1.52495	2.18782	2.09186	3.40901	3.30419	2.03332	1.50451	3.24479	3.50509	2.57007	5.30749	0.0323403	0.14563	1.19629
656	HMEPH_06444-RA	HMEPH_06444	MSTRG.273	0.4901	0.043421	0.043304	1.29373	0.820985	0.792861	0	1.12608	1.27979	0.918749	0.612904	0.246453	0.0658024	0.221962	1.48149
658	MSTRG.274.2	.	MSTRG.274	0.997162	1.19983	0.802687	1.86123	2.46441	2.36797	1.24142	2.28138	2.15181	2.50405	1.54377	2.36861	0.00234787	0.0314298	1.52023
659	MSTRG.273.3	.	MSTRG.273	3.07551	1.68198	1.51818	1.03577	1.30904	3.9931	0.538314	2.45274	1.6327	1.62449	0.8225	1.44797	0.404671	0.63281	0.81687
660	MSTRG.273.4	.	MSTRG.273	0.676184	0.614262	1.6297	2.39078	3.54054	1.18758	2.16713	0.988961	4.92951	5.63336	1.91176	2.9894	0.0434875	0.174223	1.79394
662	MSTRG.272.1	.	MSTRG.272	0.413292	0.290517	0.365816	0.343708	0.349716	0.29341	0.397724	0.907801	0.876163	1.40048	0.659043	0.527061	0.246037	0.480501	1.17373
665	HMEPH_06449-RA	HMEPH_06449	MSTRG.275	19.2169	15.3062	20.5701	24.7771	27.3804	27.2526	20.0081	20.176	22.7153	30.7997	38.3151	36.9209	0.00515596	0.0484816	1.39565
666	HMEPH_06450-RA	HMEPH_06450	MSTRG.276	1.69104	2.56317	1.87919	4.17106	7.28107	4.85714	9.29728	7.02267	7.68489	6.09474	5.11325	3.73632	0.000221375	0.00904447	2.36145
667	HMEPH_06451-RA	HMEPH_06451	HMEPH_06451	0.269862	0.394431	0.338638	1.01813	0.799248	1.07285	0.515153	0.590666	1.35526	1.15794	1.58179	1.25973	0.00188067	0.0279887	1.47395
668	MSTRG.277.1	.	MSTRG.277	2.08467	2.81876	2.05646	3.97223	3.6739	3.3294	1.77978	6.86269	5.58775	6.41053	7.979	7.75687	0.0427104	0.172365	1.72674
669	MSTRG.277.2	.	MSTRG.277	0.057696	0.139721	0.217332	0.586947	1.25469	0.539683	0.181493	1.15369	0.837665	0.650597	1.12521	0.824421	0.00859036	0.0653467	1.54714
672	HMEPH_06453-RA	HMEPH_06453	MSTRG.278	11.0771	6.40223	9.01897	17.5286	20.049	17.4574	19.9348	33.3798	26.3884	28.0778	28.1729	33.5834	0.000200831	0.00861917	2.5479
673	HMEPH_06454-RA	HMEPH_06454	MSTRG.279	1.59887	1.00682	2.00743	1.96545	1.34793	2.22472	2.04478	3.80732	1.67541	2.13677	1.91853	2.75172	0.146722	0.354223	1.25778
674	MSTRG.279.1	.	MSTRG.279	19.8898	17.889	15.6518	13.9395	23.827	21.1577	23.8301	48.8901	13.5319	25.6111	15.6364	18.145	0.418168	0.644525	1.21291
675	MSTRG.279.2	.	MSTRG.279	4.51988	2.05974	4.31523	4.06238	3.63746	6.13367	4.43049	12.9974	4.65497	6.11251	5.19159	4.54632	0.149364	0.357954	1.43792
676	MSTRG.280.1	.	MSTRG.280	7.79617	9.07405	9.13894	3.38281	12.6076	2.62109	5.1131	11.3898	7.35072	15.812	7.74417	22.7318	0.78437	0.886264	0.903997
677	MSTRG.280.2	.	MSTRG.280	3.69979	0.092082	8.01743	11.4173	0.173131	14.2459	16.5403	19.8464	6.4267	0.13353	13.8207	0.231159	0.421325	0.646728	1.93826
678	HMEPH_06455-RA	HMEPH_06455	MSTRG.280	3.30082	0	0	1.1183	0	1.32051	0	1.74358	2.63539	0	1.47858	0	0.919004	0.960702	1.0456
679	MSTRG.286.2	.	MSTRG.286	4.47317	0.114405	6.0957	0	0.232026	0	7.41878	0.266809	0.060357	0.086319	0.079139	2.72797	0.172107	0.390765	0.434774
680	MSTRG.286.1	.	MSTRG.286	1.00577	15.6417	1.16409	4.01007	15.8547	16.8195	26.902	30.3279	22.6104	23.3384	24.2013	9.80358	0.0149384	0.0911302	4.55728
681	HMEPH_06456-RA	HMEPH_06456	MSTRG.286	0.761814	0.640325	0.485205	0.502747	0.517653	0.108679	0.091308	0.363468	0.557225	0.546586	0.491296	0.238509	0.0958755	0.276202	0.839342
682	MSTRG.287.8	.	MSTRG.287	142.028	2.68219	3.6327	2.13436	2.1489	2.27498	3.79464	0.975042	2.30603	16.8229	0	2.74383	0.0749784	0.239147	0.228581
683	MSTRG.287.3	.	MSTRG.287	37.2763	0	0	130.851	0	0.740881	0.222965	0	0	0	0.402405	258.572	0.935683	0.969141	0.885867
684	MSTRG.287.6	.	MSTRG.287	0	0	75.7603	48.2249	60.9042	0	0	0	0	0	0	0	0.748864	0.864273	0.646392
685	MSTRG.287.4	.	MSTRG.287	16.8306	36.9581	13.2824	8.12799	8.24994	20.6234	0.018495	0	25.1192	60.3713	65.3659	15.0048	0.305375	0.544002	0.43503
686	MSTRG.287.7	.	MSTRG.287	23.6494	41.4845	21.2729	14.794	14.9529	26.6223	0.007109	5.45149	28.3885	26.2158	0	25.1079	0.210044	0.43836	0.320016
687	MSTRG.287.2	.	MSTRG.287	76.8432	60.2764	46.4549	24.6225	30.0858	54.2039	50.4163	28.0728	46.3857	66.2376	70.7667	80.4976	0.0864131	0.259962	0.724665
688	MSTRG.287.5	.	MSTRG.287	7.53981	11.0384	11.5923	6.66143	7.53562	6.34771	0.815049	4.727	7.94077	0	3.48369	12.1613	0.187268	0.410034	0.469907
689	MSTRG.287.1	.	MSTRG.287	105.466	77.3513	76.9282	44.7934	49.9926	176.122	27.9554	37.7244	53.0642	8.13699	4.91371	76.1423	0.219652	0.450179	0.418559
690	HMEPH_06457-RA	HMEPH_06457	MSTRG.281	5.68608	4.08471	17.7962	3.58565	4.61004	4.57841	5.98181	4.23667	3.17561	5.26354	3.93935	6.31878	0.0924483	0.270747	0.633301
691	MSTRG.281.1	.	MSTRG.281	37.3341	74.2737	76.3261	84.4338	85.9549	89.0699	148.338	65.5293	101.229	102.716	73.8708	108.343	0.0486587	0.186261	1.55705
692	MSTRG.281.3	.	MSTRG.281	0	22.2396	0	0	0	0	0	0	0	0	0	0	0.101745	0.284811	0.373282
693	MSTRG.282.1	.	MSTRG.282	0.426445	0.895513	0.247906	1.13911	1.21114	0.998903	2.31665	0.879201	1.21914	0.70171	0.524832	0.232824	0.053275	0.196134	1.3593
694	MSTRG.283.1	.	MSTRG.283	1.31776	0.913937	1.466	1.26449	1.67073	1.07215	2.1912	1.08378	1.41343	1.85183	1.04105	0.848827	0.612647	0.783799	1.06447
695	MSTRG.284.1	.	MSTRG.284	0.856353	1.25373	1.31241	1.11797	1.37509	0.697489	1.06636	0.985815	1.26406	0.864255	0.697692	1.05047	0.510061	0.712394	0.948086
697	MSTRG.285.1	.	MSTRG.285	0.788838	0.47834	0.473628	0.98662	1.27355	0.843835	1.16466	0.906298	1.0632	0.932872	0.386655	0.670216	0.0713045	0.232367	1.21634
698	HMEPH_06459-RA	HMEPH_06459	MSTRG.288	37.4052	28.6582	39.2206	37.0622	32.0401	35.9154	51.142	41.2618	46.3874	41.9297	26.9948	26.4865	0.605647	0.778822	1.07735
700	HMEPH_06461-RA	HMEPH_06461	MSTRG.290	0.295471	0.241038	0.319067	0.174398	0.374062	0.367593	0.723882	0.709304	0.810748	0.788486	0.767438	0.400036	0.0966238	0.277418	1.20409
702	MSTRG.291.1	.	MSTRG.291	6.51243	5.38694	6.68518	7.6677	6.93802	7.74558	5.4332	4.41781	7.32428	7.61986	6.0025	6.44299	0.73739	0.856914	1.03308
703	HMEPH_06463-RA	HMEPH_06463	MSTRG.291	1.79173	1.28756	1.36064	1.24243	1.99586	0.856841	0.600088	0.750392	1.58295	0.859462	1.44884	0.683812	0.231227	0.463511	0.833852
704	HMEPH_06464-RA	HMEPH_06464	MSTRG.292	19.386	16.2222	17.4866	25.0997	30.0596	27.8285	27.2074	26.4482	29.6327	30.0872	29.6744	27.1635	1.25645e-06	0.00082014	1.54464
705	MSTRG.292.1	.	MSTRG.292	5.97142	6.88703	8.34702	12.3842	12.7162	12.5837	15.5285	7.1391	18.5071	16.759	15.3481	10.3178	0.00993228	0.0712775	1.73205
706	HMEPH_06465-RA	HMEPH_06465	MSTRG.293	53.878	53.2274	53.1337	19.0871	18.0999	19.3186	44.5656	73.789	32.1371	31.618	18.0795	32.692	0.0732828	0.235714	0.563711
707	HMEPH_06466-RA	HMEPH_06466	MSTRG.294	0.153739	3.85291	3.88944	4.435	5.73614	1.60481	0.368626	6.235	1.90396	3.55985	3.25249	14.3496	0.458167	0.674286	1.48354
708	MSTRG.294.1	.	MSTRG.294	9.10012	3.99207	5.12883	4.52552	6.66271	8.85501	12.121	6.06893	12.3945	12.0127	13.6359	15.0348	0.047326	0.183112	1.45536
709	MSTRG.295.1	.	MSTRG.295	0.732863	0.986096	0.834226	0.576142	0.655793	0.576708	1.38643	0.800644	1.0415	0.830795	0.657229	0.593471	0.734434	0.855273	0.970629
710	MSTRG.296.1	.	MSTRG.296	1.1098	1.11066	1.28263	0.320759	0.319874	0.505255	0.633756	0.739826	0.493684	0.767117	0.359264	0.358441	0.000695176	0.0165805	0.691863
711	MSTRG.297.1	.	MSTRG.297	0.324864	0.414857	0.622766	0.745013	0.80135	0.532058	0.705776	2.38527	1.03828	0.894665	1.05706	0.772546	0.0454068	0.178605	1.36653
712	MSTRG.298.1	.	MSTRG.298	0.734789	1.26693	0.851507	0.551693	0.656538	0.45143	0.242974	0.860347	0.774483	1.1036	0.411699	0.128959	0.126191	0.324027	0.811282
713	MSTRG.299.1	.	MSTRG.299	0.505177	1.08543	0.458156	0.808998	0.314477	0.172142	0.814748	1.05735	1.05915	0.570399	0.326395	0.223029	0.806249	0.898329	0.971594
714	MSTRG.300.1	.	MSTRG.300	1.29151	0.674296	0.751402	0.244554	0.466342	0.660714	0.358101	1.18748	0.386891	0.358068	0.124923	0.039596	0.0657989	0.221962	0.753388
715	MSTRG.301.1	.	MSTRG.301	5.56286	4.34186	5.18911	4.85563	6.34354	5.76164	3.53645	6.48904	6.24479	8.11676	7.82174	7.19323	0.227278	0.458683	1.15088
716	HMEPH_06467-RA	HMEPH_06467	MSTRG.301	0.50847	0.166819	0.309086	0.361628	0.12556	0.223929	3.2367	0.33301	0.213476	0.766783	1.03374	1.63898	0.413577	0.641023	1.26761
717	HMEPH_06468-RA	HMEPH_06468	MSTRG.302	10.0223	9.1204	10.2259	8.86648	11.6213	12.0111	20.4054	22.7907	11.5118	18.0745	17.8489	20.3799	0.0700427	0.230071	1.49495
718	HMEPH_06469-RA	HMEPH_06469	MSTRG.303	0.660243	0.464019	0.572085	0.43559	0.467208	0.512716	0.500435	0.441908	0.432713	0.517229	0.379682	0.53536	0.0262004	0.127961	0.934553
719	MSTRG.303.1	.	MSTRG.303	4.69267	4.05598	4.77224	3.68106	5.03132	4.6991	3.25251	5.18617	4.74852	5.32585	4.76389	5.66496	0.902776	0.952419	1.00954
721	HMEPH_06471-RA	HMEPH_06471	MSTRG.305	363.524	300.404	360.632	385.597	371.019	362.791	244.338	427.891	391.124	506.252	508.597	547.85	0.268514	0.505951	1.15441
722	HMEPH_06472-RA	HMEPH_06472	MSTRG.314	273.556	50.3992	60.4669	93.6056	29.9542	128.593	63.2388	18.4956	68.989	25.2125	44.5369	84.8903	0.188319	0.4112	0.52214
723	MSTRG.314.2	.	MSTRG.314	664.785	159.88	664.473	306.488	113.313	375.891	234.005	99.231	222.04	93.076	122.869	233.472	0.0598374	0.210637	0.418405
724	MSTRG.314.3	.	MSTRG.314	0	138.664	167.789	0	94.3837	0	0	79.4349	0	80.2646	117.157	208.656	0.656596	0.8095	0.435965
725	MSTRG.314.4	.	MSTRG.314	73.5171	58.1587	60.6835	36.7914	40.5536	43.1592	33.1889	37.6332	26.3745	32.7876	44.8552	105.842	0.039662	0.164485	0.61996
726	HMEPH_06473-RA	HMEPH_06473	MSTRG.315	585.31	469.759	458.724	197.692	286.506	315.771	211.188	244.383	147.51	287.21	347.799	562.207	0.00594247	0.0528663	0.512488
727	MSTRG.315.1	.	MSTRG.315	281.745	224.105	220.026	141.773	141.146	154.021	104.236	118.728	111.414	143.81	177.187	400.807	0.0153197	0.0924323	0.596475
728	HMEPH_06474-RA	HMEPH_06474	MSTRG.315	0.633129	0.78113	0.776238	0.635715	1.0822	1.20073	0.631026	0.521495	0.894268	1.08396	1.36369	1.59828	0.185756	0.408158	1.10663
729	HMEPH_06475-RA	HMEPH_06475	MSTRG.316	0.717875	0.573723	0.782991	0.128989	0.453927	0.187063	0.122031	0.428133	0.380111	0.368115	0.454377	0.727029	0.00854915	0.0652922	0.784345
730	MSTRG.317.1	.	MSTRG.317	6.74531	7.25678	6.83227	2.98103	7.03796	4.19769	5.46631	5.06088	4.83485	4.13534	8.58228	5.03144	0.12128	0.316719	0.759762
731	MSTRG.317.2	.	MSTRG.317	7.85094	3.2948	9.52713	11.3516	4.89933	10.5667	19.8871	13.5722	13.9874	19.7332	2.53545	13.2133	0.280258	0.518987	1.57924
732	HMEPH_06476-RA	HMEPH_06476	MSTRG.317	0.550591	1.95764	0.444134	0.241084	0.317539	0.021011	0.016453	0.233025	0.284011	0.004416	2.32008	0.148369	0.198538	0.423962	0.693401
733	HMEPH_06477-RA	HMEPH_06477	MSTRG.318	2.56273	2.06428	2.31808	1.71851	2.19242	2.85351	2.18471	1.72279	2.7907	2.17204	1.87451	2.30006	0.452983	0.670835	0.946426
734	HMEPH_06478-RA	HMEPH_06478	MSTRG.319	1.03833	0.971132	1.31564	0	0	0	1.0351	0	0	0	0	0.665514	0.00645753	0.0553738	0.541173
735	MSTRG.319.2	.	MSTRG.319	0	0	0	0.804133	1.30922	1.06384	0	0.915012	1.34059	1.28569	1.29733	0.659115	0.00408165	0.0424467	1.87838
736	HMEPH_06479-RA	HMEPH_06479	MSTRG.320	0.607435	0.94228	3.24942	0.531323	0.7643	0.709079	1.07025	0.061589	0.924505	0.875312	3.05034	0.442888	0.33329	0.569532	0.754361
738	MSTRG.320.1	.	MSTRG.320	3.40085	2.92409	0.720804	2.86226	1.91998	2.8036	0.207078	0.987296	0.116658	1.91579	0.534836	1.50582	0.33147	0.56813	0.70831
739	HMEPH_06480-RA	HMEPH_06480	MSTRG.321	8.169	5.7755	6.78048	4.47753	5.62479	4.06622	2.06264	2.47933	3.39965	4.1269	4.12644	7.23687	0.00537143	0.0497411	0.605484
740	HMEPH_06481-RA	HMEPH_06481	MSTRG.322	2.54409	3.48528	3.57936	2.22711	2.61868	2.81293	1.64203	1.49446	1.54364	2.45987	1.93842	2.52585	0.0185648	0.104326	0.735348
741	MSTRG.322.1	.	MSTRG.322	1.99003	0.758662	1.04353	0.651288	1.05462	0.684255	0.695967	0.422321	1.17484	0.385072	0.841268	0.514092	0.0577501	0.206329	0.760035
743	MSTRG.324.1	.	MSTRG.324	15.0097	12.1501	12.5216	7.7707	6.04364	9.27828	4.23372	3.9149	6.35456	8.17983	8.53767	10.0196	0.000381819	0.0120443	0.52971
744	HMEPH_06483-RA	HMEPH_06483	MSTRG.324	2.89235	2.17708	2.52954	1.41063	1.53542	1.59315	0.807002	1.64988	1.92331	1.22443	1.70957	2.1598	0.00359256	0.0394507	0.70444
746	MSTRG.325.1	.	MSTRG.325	14.9492	12.8155	12.5691	7.04694	7.38636	8.94206	3.76083	4.47916	6.51606	7.99044	8.46013	10.0188	0.000261427	0.00986254	0.525865
747	MSTRG.326.1	.	MSTRG.326	1.4421	1.21723	5.84473	1.09353	1.95124	4.12824	4.13859	0.064185	5.39574	5.53192	4.12493	1.71814	0.968538	0.984748	1.016
748	HMEPH_06485-RA	HMEPH_06485	MSTRG.326	7.17894	3.29591	0.000535	3.77505	3.28813	0	0.002027	4.60139	0.015855	0	0	6.33671	0.533959	0.72916	0.652183
749	HMEPH_06486-RA	HMEPH_06486	MSTRG.327	3.67706	2.17808	2.43189	2.06981	1.38878	1.5013	1.57643	1.5473	1.94987	2.45194	2.34747	2.98003	0.0111168	0.0765706	0.767502
750	MSTRG.327.1	.	MSTRG.327	18.3967	7.49076	13.3346	5.07648	7.17421	9.7577	7.98061	8.03573	7.08715	12.3518	11.9358	11.9397	0.0250043	0.124414	0.692499
751	HMEPH_06487-RA	HMEPH_06487	MSTRG.314	4.80315	6.07849	4.92844	1.75655	2.02284	1.97582	1.32129	2.0103	1.18197	1.51222	1.96221	4.39621	0.000690232	0.0165805	0.456858
752	HMEPH_06488-RA	HMEPH_06488	MSTRG.328	14.8336	14.5924	16.5818	3.1253	4.28306	3.89773	1.13463	3.59308	2.40357	3.02087	3.78198	9.58851	0.000196445	0.00857514	0.261549
753	MSTRG.328.2	.	MSTRG.328	12.1283	10.3428	0.283459	1.87243	0.894464	0.426136	3.53774	0.455097	0.579271	0.625675	1.3935	9.18159	0.142216	0.348221	0.404574
755	HMEPH_06490-RA	HMEPH_06490	MSTRG.330	0.338582	0.691293	0.919965	0.389396	0.323158	0.227728	0.566231	0.301024	0.721878	0.6613	0.448044	0.577158	0.242814	0.477028	0.890177
756	HMEPH_06491-RA	HMEPH_06491	MSTRG.306	12.1607	13.0236	14.998	5.68911	8.27955	7.788	14.8562	5.84446	20.3472	13.2583	7.66306	8.54814	0.202982	0.429726	0.714767
757	MSTRG.306.1	.	MSTRG.306	157.838	131.79	146.74	53.5164	52.3639	72.5379	65.688	50.2387	82.5905	84.7873	66.3392	68.0133	7.80512e-06	0.0019321	0.440933
758	HMEPH_06492-RA	HMEPH_06492	MSTRG.307	194.431	143.86	174.508	59.9473	59.8485	80.1752	75.1432	50.379	101.97	97.6454	72.7958	100.428	7.20282e-06	0.00188943	0.42855
759	MSTRG.308.1	.	MSTRG.308	27.2747	30.0816	23.7254	13.038	13.6524	15.6361	22.2734	14.2176	24.1374	13.9501	10.7146	11.5986	0.00791503	0.0623167	0.581215
760	MSTRG.309.1	.	MSTRG.309	1.83079	1.64533	2.04598	0.88804	0.889417	1.16268	3.38405	1.36922	2.43223	1.97697	1.03158	1.31928	0.522381	0.720501	0.884083
761	MSTRG.310.1	.	MSTRG.310	3.31812	2.07591	2.57208	1.25561	1.27441	1.64765	2.45694	1.32204	2.58038	2.39386	1.42087	1.77728	0.0357275	0.154189	0.745178
763	MSTRG.311.1	.	MSTRG.311	0.704255	0.832707	0.385825	1.01477	1.85946	0.968485	2.77273	1.3096	2.7638	2.04019	0.983701	1.12792	0.0271059	0.130903	1.58401
764	MSTRG.312.1	.	MSTRG.312	2.18859	1.02954	1.58024	0.747162	0.560041	1.13289	1.33633	0.832785	1.47244	1.93281	0.810803	1.46087	0.0859323	0.259294	0.798507
768	MSTRG.332.1	.	MSTRG.332	1.41734	2.24704	2.1056	0.699611	1.37614	0.804121	1.71629	1.02163	1.96241	1.31343	0.788784	0.298086	0.0646994	0.220042	0.72398
769	MSTRG.332.3	.	MSTRG.332	0.370161	0.329446	0.566885	0.587375	0	0.268648	0.655787	0.235855	0.41324	0.259664	0.254889	1.21682	0.84022	0.917904	0.971354
770	MSTRG.333.1	.	MSTRG.333	163.806	156.698	232.772	1348.89	1254.75	1251.17	210.751	137.161	847.418	0.025452	997.443	317.181	0.699181	0.833157	1.7649
771	MSTRG.334.1	.	MSTRG.334	41.7532	20.1308	58.4517	85.5964	41.0692	201.431	34.2737	7.8184	55.2421	32.6553	177.149	50.084	0.638341	0.798616	1.31332
772	MSTRG.333.2	.	MSTRG.333	0	0	0	2298.36	0	1132.52	0	0	689.448	162.529	929.151	0	0.142025	0.348214	37.0039
773	MSTRG.334.2	.	MSTRG.334	135.481	62.4949	213.472	2117.34	546.795	660.062	242.732	132.168	992.107	411.276	1071.72	104.77	0.069315	0.22866	3.87745
774	MSTRG.334.3	.	MSTRG.334	0	0	0	0	128.27	1.97342	0	18.3028	123.33	118.225	0	0	0.18815	0.411072	7.79682
775	MSTRG.333.3	.	MSTRG.333	0	0	0	0	0	0	0	0	0	309.488	0	0	0.661006	0.811816	1.69245
776	MSTRG.334.4	.	MSTRG.334	12.2926	75.1721	30.7765	477.186	149.826	752.158	43.3218	12.2154	116.849	133.846	142.952	118.446	0.12213	0.317844	3.82996
777	HMEPH_06497-RA	HMEPH_06497	MSTRG.334	2.27511	0.22693	2.31477	0.00036	0.169651	0.368168	4.77594	0.008606	0.108273	0.195633	0.258343	0.397738	0.208214	0.43613	0.591568
778	HMEPH_06498-RA	HMEPH_06498	MSTRG.333	7.8655	7.8554	10.9556	96.4193	47.4032	63.8821	8.10719	5.88919	41.6162	40.9365	61.0608	14.2883	0.0822175	0.252474	3.11214
779	MSTRG.336.1	.	MSTRG.336	2.39231	1.03808	1.1083	0.501897	2.35242	0.240635	1.0814	0.364637	0.522047	0.292868	0.704814	0.810288	0.106608	0.292528	0.682988
780	MSTRG.336.2	.	MSTRG.336	1.51656	0.323274	0.419009	0.171991	0	0.363321	0	0.399213	0.285805	0.163358	2.27845	0.442492	0.313321	0.551263	0.782866
783	MSTRG.336.5	.	MSTRG.336	2.34891	2.33621	0.099507	2.68624	0.10059	3.63396	2.65882	0.930449	1.99611	1.58448	0	5.01985	0.809839	0.90045	1.11283
784	MSTRG.336.6	.	MSTRG.336	1.96214	0.434313	0.14345	0	0.296693	0	0.197678	0.105734	0.055247	1.39348	0.079187	0.566458	0.112019	0.30154	0.705505
785	MSTRG.337.1	.	MSTRG.337	0.902715	0.75928	0.605894	0.687699	1.06078	0.607054	3.45854	0.344181	0.308231	0.388249	0.415256	0.748928	0.950899	0.976635	1.01505
786	MSTRG.336.7	.	MSTRG.336	4.61648	2.69337	5.57057	2.12283	0.518986	4.35387	0.147143	1.11856	1.15445	1.49564	2.59914	3.79578	0.0252345	0.125032	0.477488
787	MSTRG.338.1	.	MSTRG.338	5.96465	6.28655	8.12703	0.695464	0.960208	0.74486	3.77044	9.15493	4.05754	5.44633	2.3603	0.91063	0.0805976	0.249748	0.455504
788	MSTRG.339.1	.	MSTRG.339	0.673882	0.468579	0.457034	1.85298	4.05221	2.25666	4.40047	6.68829	4.93728	4.23308	4.97612	4.19754	0.000197685	0.00857593	3.2455
789	HMEPH_06500-RA	HMEPH_06500	MSTRG.339	0	0.083374	0	0.418979	0.571456	0.514811	0.902205	0.460095	0.568767	1.00019	1.10512	0.607515	0.00045353	0.0133156	1.61009
791	MSTRG.341.1	.	MSTRG.341	0.172358	0.122751	0.066623	0.444461	0.836769	0.643322	0.90289	0.808247	1.28568	0.878754	0.930197	1.22613	9.99453e-05	0.0063756	1.64156
792	HMEPH_06502-RA	HMEPH_06502	MSTRG.342	2.52191	2.66251	2.7359	3.07456	3.97637	4.0415	4.31905	4.18797	5.50028	4.44554	3.7533	4.3795	0.00152366	0.025068	1.40528
793	MSTRG.340.2	.	MSTRG.340	1.85873	1.82354	1.72127	1.91099	2.56076	1.45094	3.02151	2.88791	2.68396	2.20889	1.58108	3.21692	0.189176	0.412092	1.19309
794	HMEPH_06503-RA	HMEPH_06503	MSTRG.343	6.41404	6.08806	4.34448	2.10412	3.53048	3.39232	4.14968	3.80249	4.75712	4.74615	3.4467	8.68525	0.0838015	0.255435	0.740858
795	HMEPH_06504-RA	HMEPH_06504	MSTRG.344	0.060877	0.732042	3.48672	1.69206	2.82625	2.31339	0.453758	4.9203	0.391504	3.28587	0.043447	0.974328	0.558389	0.745735	1.28693
796	MSTRG.344.1	.	MSTRG.344	6.02724	5.58362	5.16692	1.70934	2.58689	2.78717	4.29167	3.54141	4.15855	3.78225	3.74935	5.89246	0.0175045	0.100457	0.659138
799	HMEPH_06507-RA	HMEPH_06507	MSTRG.346	11.5196	7.27782	9.89234	9.50127	11.3276	11.472	9.9756	12.5353	11.3788	13.9798	14.0649	16.9836	0.0234452	0.119778	1.22506
800	HMEPH_06508-RA	HMEPH_06508	MSTRG.335	2.98841	2.62618	3.03343	3.06904	4.25375	3.24616	7.08412	7.05737	6.40909	7.09575	4.58393	3.94543	0.0350044	0.152255	1.55508
801	HMEPH_06509-RA	HMEPH_06509	MSTRG.347	2.05496	1.42281	2.51829	2.07986	1.98624	1.26539	2.5063	3.3189	1.86929	1.75792	1.8172	0.879299	0.978808	0.990177	1.00328
802	MSTRG.347.1	.	MSTRG.347	20.7446	12.9837	17.7369	18.8794	13.237	17.5438	15.249	29.1703	11.4533	14.1346	11.6197	13.8873	0.76246	0.87236	0.948185
803	MSTRG.347.2	.	MSTRG.347	4.28116	2.02356	2.33806	4.33133	1.91851	2.37857	2.53823	4.77925	1.8521	1.94255	2.0041	3.72176	0.96496	0.983032	0.991116
805	MSTRG.350.1	.	MSTRG.350	0.182296	0.001558	2.16628	0.512776	0.032831	0	0	0.903675	0.747668	0	2.39446	0	0.749117	0.864365	0.895845
806	MSTRG.350.2	.	MSTRG.350	2.03077	1.47204	0.258914	1.03578	1.54764	2.17355	0.357551	0.191236	1.1578	1.70095	0.390556	2.86568	0.794128	0.891084	0.940162
808	HMEPH_06511-RA	HMEPH_06511	MSTRG.351	3.87447	2.40457	2.80093	1.63516	2.05849	2.74095	1.34299	0.90959	2.59948	2.91844	2.91371	4.00864	0.000291949	0.0106283	0.759593
809	MSTRG.350.4	.	MSTRG.350	1.79104	1.37257	1.61257	0.714395	1.2418	1.84952	0.798946	0.440848	1.42926	1.67833	1.3899	1.91485	0.0146559	0.090232	0.81759
810	HMEPH_06512-RA	HMEPH_06512	MSTRG.352	7.91193	8.21067	6.69821	5.18485	9.40117	6.42219	13.2827	20.9186	11.4064	13.7086	12.1746	10.5939	0.213888	0.443284	1.37586
811	MSTRG.352.1	.	MSTRG.352	3.33186	5.61568	7.00536	1.4571	4.78689	3.0087	8.02196	5.83395	2.89846	4.61874	5.10577	5.53794	0.585503	0.76515	0.861934
812	MSTRG.348.1	.	MSTRG.348	1.14589	0.535683	0.828572	0.576734	0.432119	0.621196	0.207309	0.290823	0.528292	0.620437	0.506238	0.633358	0.0031274	0.0363779	0.797922
813	HMEPH_06513-RA	HMEPH_06513	MSTRG.349	16.678	15.1825	16.2699	20.1445	20.1347	20.2502	22.887	19.1804	17.6515	21.7808	21.7126	20.4161	0.00101088	0.0201946	1.25355
814	HMEPH_06514-RA	HMEPH_06514	MSTRG.353	20.9272	20.2331	19.9055	22.3866	24.0694	21.972	18.8771	16.9948	20.6802	20.967	23.3125	21.7045	0.673357	0.819171	1.02526
815	HMEPH_06515-RA	HMEPH_06515	MSTRG.354	24.9931	19.8387	24.467	24.3138	23.323	19.0271	10.5747	10.4093	19.8859	24.4562	23.8374	25.8338	0.201045	0.427138	0.805216
816	MSTRG.356.1	.	MSTRG.356	2.09186	3.2531	1.91556	2.11868	1.88206	2.82265	2.72056	1.83517	4.34947	3.52806	2.18772	2.15205	0.777668	0.881429	1.04443
817	MSTRG.356.2	.	MSTRG.356	0.875295	1.35333	1.11535	0.479718	1.21449	0	2.33749	2.02762	1.31917	1.42136	0.963725	1.69724	0.894587	0.947956	1.03277
818	HMEPH_16785-RA	HMEPH_16785	MSTRG.355	1.08835	1.7812	1.19138	1.84729	2.79821	1.52603	1.48077	1.02705	1.57043	1.39206	1.07477	1.27929	0.517398	0.717036	1.08735
820	HMEPH_14954-RA	HMEPH_14954	MSTRG.359	4.15087	2.88965	3.31821	2.61679	2.81131	2.43749	3.71035	3.73284	3.67959	3.20601	2.43884	3.74547	0.457385	0.673517	0.925787
821	MSTRG.360.1	.	MSTRG.360	3.20958	2.41218	2.96931	2.73074	2.72623	3.40535	1.3851	1.10796	2.74028	2.81356	3.92678	4.59798	0.389285	0.619923	0.902921
822	HMEPH_14955-RA	HMEPH_14955	MSTRG.360	1.26501	2.05119	2.06878	2.09797	2.03929	2.40766	1.27695	1.16496	2.06098	1.76995	2.71904	2.38947	0.698516	0.832764	1.04771
823	HMEPH_14956-RA	HMEPH_14956	MSTRG.357	0.148809	0.784543	0.373565	1.45131	2.07039	1.55533	1.55281	2.21415	1.83955	0.938054	0.950706	0.483894	0.00023627	0.00937996	1.77135
824	MSTRG.361.1	.	MSTRG.361	0.525237	0.985429	0.817942	2.43592	2.11276	1.78117	2.92753	3.41428	3.18161	2.62033	2.25023	2.55926	2.57666e-05	0.00339539	2.04244
826	MSTRG.370.2	.	MSTRG.370	5.32455	6.97297	6.45467	9.08671	8.71978	7.47576	9.76477	10.4257	1.05194	0.797791	7.17175	0.174688	0.68724	0.826602	0.857562
827	MSTRG.370.3	.	MSTRG.370	2.98112	2.91506	3.08543	1.89495	2.36944	3.20622	4.58378	3.68242	1.20046	1.14805	2.71184	5.38552	0.73699	0.856782	0.91952
828	MSTRG.370.4	.	MSTRG.370	1.44744	1.85417	1.01303	0	0.946315	0	0	0.630252	0.519447	0	0	0	0.0027535	0.0340613	0.50365
829	MSTRG.370.5	.	MSTRG.370	0	0	0	0	0	0	0	0	6.20109	5.62798	0	0	0.481317	0.690978	1.46252
832	MSTRG.371.4	.	MSTRG.371	0	1.05168	1.03167	0.875396	1.0369	0.544446	1.17253	0.005833	0.05633	1.10379	0.874813	0.993198	0.861442	0.928745	1.04161
833	MSTRG.371.3	.	MSTRG.371	0.020645	0.95677	0.925329	1.03812	1.09074	0.472072	1.39806	0.003281	0.056888	1.37005	0.939317	1.11619	0.667707	0.815863	1.11264
838	MSTRG.371.9	.	MSTRG.371	0.000552	0.765166	0.843342	0.789953	0.917415	0.317636	1.18588	0.811572	1.40881	1.12185	0.688292	0.932806	0.128239	0.326922	1.28554
839	MSTRG.371.8	.	MSTRG.371	2.85749	1.2038	1.19027	1.07343	1.23961	0.575917	1.60805	0.921364	1.70506	1.25243	0.978269	1.10463	0.144779	0.351559	0.797695
840	HMEPH_14958-RA	HMEPH_14958	MSTRG.371	0	0	0.02153	0.973907	1.22104	0	0.213964	1.01241	0.134364	1.3345	0.948102	0.015678	0.0576085	0.205979	1.58904
841	MSTRG.371.11	.	MSTRG.371	3.40438	1.95555	1.82742	1.18984	1.11428	1.7447	2.30453	1.13944	2.12349	1.77779	1.1928	1.73053	0.046097	0.180227	0.754873
842	MSTRG.371.10	.	MSTRG.371	4.03853	1.87036	2.36178	1.61665	2.00609	1.74625	2.80286	3.16362	2.37407	2.6616	2.04777	2.43246	0.405754	0.633872	0.891814
843	HMEPH_14959-RA	HMEPH_14959	MSTRG.372	0	0	0.002317	0	9.80874	12.5239	16.8191	8.55836	0	16.0618	10.5173	12.4785	0.0226259	0.117387	6.98546
844	MSTRG.373.1	.	MSTRG.373	0.475443	0.844789	1.33942	0.605619	1.2856	0.29878	1.46472	0.423398	1.81135	0.591152	0.455017	0.051975	0.762777	0.872413	0.939491
845	HMEPH_14960-RA	HMEPH_14960	MSTRG.374	0.413889	0.366098	0.5538	0.321232	0.316	0.239668	0.191995	0.251661	0.170581	2.11712	0.296998	0.386118	0.791487	0.889983	0.951787
846	MSTRG.375.1	.	MSTRG.375	3.12959	2.11768	2.41013	2.29784	3.05593	2.85357	3.41268	2.64164	2.88707	1.07229	2.38835	3.32071	0.915828	0.958846	1.01656
847	MSTRG.375.2	.	MSTRG.375	1.19639	1.29574	1.57753	0.722281	0.104091	0.802641	1.2691	0.621511	0.857599	1.65785	0.046123	0.240091	0.107432	0.293728	0.701749
849	HMEPH_14962-RA	HMEPH_14962	MSTRG.376	2.74865	3.11609	2.34629	1.32835	2.50265	1.16293	1.27485	1.49416	2.02159	2.21333	2.77712	3.88714	0.0794823	0.247686	0.767895
850	MSTRG.376.1	.	MSTRG.376	16.7473	7.75432	11.714	6.42408	6.08146	9.54123	3.56794	5.01526	5.26934	6.8501	10.4743	13.3	0.00634117	0.0548975	0.590817
851	MSTRG.363.1	.	MSTRG.363	50.6301	53.162	39.8964	41.3903	34.8098	44.0811	23.7064	22.533	37.7633	40.7638	37.8547	47.1026	0.03491	0.152023	0.72944
852	HMEPH_14963-RA	HMEPH_14963	MSTRG.363	29.3649	28.193	29.2036	17.8824	27.2989	19.0401	20.4684	15.1536	29.2819	27.1703	22.3143	23.2442	0.0249832	0.124414	0.74912
853	MSTRG.363.2	.	MSTRG.363	139.75	90.2803	103.23	67.6379	80.9006	77.3499	49.8882	54.3461	90.4547	100.191	86.3667	105.73	0.000295029	0.0106712	0.671287
854	MSTRG.363.3	.	MSTRG.363	0	14.402	0	13.1412	0	12.9507	0	0	0	0	0	14.2224	0.976081	0.988716	0.970236
855	HMEPH_14964-RA	HMEPH_14964	MSTRG.362	19.6412	15.4602	23.264	11.5136	16.3738	18.7689	29.2974	40.5993	19.6296	38.5345	39.418	40.4617	0.381094	0.612248	1.28796
856	MSTRG.364.1	.	MSTRG.364	0.694785	0.5744	1.00082	0.578535	0.827709	1.32335	1.52399	1.20757	0.926871	1.27478	1.25884	1.17344	0.0999635	0.283154	1.19448
858	HMEPH_14966-RA	HMEPH_14966	MSTRG.365	3.96979	0	0	2.60445	0	0	1.73031	0	0	0	2.4778	0	0.777214	0.881226	0.870436
859	HMEPH_14967-RA	HMEPH_14967	MSTRG.366	16.1802	9.19387	10.6091	7.47746	5.29607	8.50935	4.65819	3.91678	3.21407	4.01135	7.08847	12.9887	0.0139408	0.0872724	0.517537
861	MSTRG.367.1	.	MSTRG.367	3.1674	1.48822	1.22981	0.051161	0.203447	0.078984	0.151828	0.030427	0.103021	0.05247	0.483289	0.110575	2.23457e-05	0.00318375	0.391693
868	MSTRG.369.1	.	MSTRG.369	0.281421	0.928122	0.679205	1.1153	1.62249	1.18784	3.47678	2.04063	2.44424	1.73432	1.59653	1.10393	0.00451812	0.0449537	1.74792
869	MSTRG.383.1	.	MSTRG.383	1.1524	1.46084	1.52601	2.12756	2.23551	1.99441	2.11804	0.939286	2.20365	2.23904	3.14656	2.88022	0.0452035	0.178073	1.29267
871	MSTRG.384.1	.	MSTRG.384	0.000178	132.204	657.507	1347.05	567.699	23.1337	615.945	1.57168	661.129	1285.16	1363.78	412.486	0.319562	0.557248	6.16537
872	MSTRG.385.1	.	MSTRG.385	10.9566	0.169932	423.299	18.8903	31.0336	924.041	41.2812	53.121	461.197	658.602	344.342	760.61	0.0935365	0.272586	6.98636
873	MSTRG.384.2	.	MSTRG.384	6.46353	15.8197	183.4	345.097	190.178	196.818	512.98	4.428	36.6403	235.079	7537.93	0	0.415494	0.642561	4.30728
874	MSTRG.385.2	.	MSTRG.385	0	0	0	1627.99	1413.72	1134.14	0	2362.03	1718	0	0	787.234	0.0569651	0.204384	142.902
875	MSTRG.385.3	.	MSTRG.385	0	0	290.939	0	507.648	0	0	0	5.59602	0	250.588	0	0.832012	0.913258	0.658189
876	MSTRG.385.4	.	MSTRG.385	0.485586	2009.87	10430.1	4422	1634.65	9959.16	681.292	3684.8	7805.07	7009.72	6012.8	5585.45	0.126517	0.324536	14.027
877	MSTRG.385.5	.	MSTRG.385	0	732.225	7.7e-05	0.000181	0.001791	9.7e-05	0	0.000257	0.00177	1.6e-05	7.8e-05	5.7e-05	0.101805	0.284811	0.126671
878	MSTRG.384.3	.	MSTRG.384	0	67107	0	0	0	0	0	0	2799.69	0	0	0	0.330456	0.567274	0.0706365
879	MSTRG.384.4	.	MSTRG.384	22114.1	22482.6	24546.7	61116.2	34899.8	19111.5	67233	35002.7	36360.1	40018.7	0	31162.3	0.820459	0.906996	0.600846
880	MSTRG.384.5	.	MSTRG.384	0	5275.77	0	0	0	0	0	0	0	50.7037	174.224	0	0.393495	0.623321	0.16331
882	MSTRG.387.1	.	MSTRG.387	1.32509	1.89602	2.16923	2.37055	2.11085	2.08679	1.99995	1.04525	2.23958	2.62491	3.59865	2.69951	0.323289	0.560461	1.14191
884	HMEPH_16063-RA	HMEPH_16063	MSTRG.388	6.4636	4.3104	5.15681	5.89431	6.12518	5.39571	3.81289	2.28695	2.83582	1.8195	0.986747	3.35516	0.215848	0.445562	0.692715
885	MSTRG.377.1	.	MSTRG.377	1.11159	1.20969	1.07794	1.45708	0	1.55015	1.65371	0.681232	1.579	1.53672	1.12178	1.18693	0.930385	0.966329	0.982416
887	MSTRG.378.2	.	MSTRG.378	1.33428	1.31872	0.856536	0.98963	1.09411	1.0614	1.73013	0.948825	0.684219	1.49317	1.38949	1.02732	0.920426	0.961397	0.989658
889	HMEPH_16066-RA	HMEPH_16066	MSTRG.379	0.444783	0.542449	0.494086	2.39325	1.42831	0.933373	0.422546	2.42665	0.661868	0.565192	0.330058	0.284191	0.110192	0.298741	1.35518
891	HMEPH_16068-RA	HMEPH_16068	MSTRG.380	7.48675	8.61858	9.11654	12.7892	10.1053	10.0735	9.02342	16.2549	6.13222	5.86084	5.70531	7.37068	0.537116	0.731621	1.0948
892	HMEPH_16069-RA	HMEPH_16069	MSTRG.381	21.0462	13.0072	15.7816	18.5817	19.1152	20.8274	9.48869	9.79841	18.1471	21.9327	23.7858	28.1378	0.851708	0.924143	1.02315
893	MSTRG.382.1	.	MSTRG.382	0.418476	0.375595	1.16734	1.57483	2.3832	1.57523	5.00968	3.29152	3.41155	2.27331	2.38848	2.54282	0.00168915	0.0265471	2.25086
894	HMEPH_16599-RA	HMEPH_16599	MSTRG.382	1.6528	1.54981	0	0	0	0	0	0	0	1.10179	0.307548	0.726423	0.0443906	0.176182	0.603016
896	MSTRG.389.1	.	MSTRG.389	6.00737	8.13604	5.84369	0.002349	2.22402	0.531858	2.50183	2.64149	0.755337	0.115443	4.31968	1.30697	0.00934828	0.0686147	0.303045
897	HMEPH_14454-RA	HMEPH_14454	MSTRG.389	0	0	0	1.82711	0	2.48976	0	0	3.83745	6.04866	0	1.60798	0.153624	0.364274	1.98019
899	HMEPH_14456-RA	HMEPH_14456	MSTRG.390	1.33458	1.06934	2.55277	4.10843	8.09636	2.272	1.24646	2.67078	1.21163	3.65948	3.84401	2.53565	0.185658	0.408006	1.51819
900	MSTRG.390.1	.	MSTRG.390	3.52371	10.4691	3.74641	6.05658	8.85307	8.2123	9.05091	6.91242	7.17071	6.69823	4.38926	4.41074	0.207581	0.435454	1.27804
901	MSTRG.390.2	.	MSTRG.390	7.6377	4.0048	5.68356	10.4414	6.63	4.68684	14.1974	13.3874	19.6193	15.1779	15.8785	11.6075	0.0448451	0.177216	1.87146
902	MSTRG.390.3	.	MSTRG.390	5.3816	6.75895	4.773	8.27099	11.8167	14.5249	23.6052	10.0336	12.3904	10.4623	8.67561	7.4103	0.00905475	0.0672351	1.9097
903	MSTRG.390.4	.	MSTRG.390	2.11228	1.06808	4.02551	1.84428	2.54123	1.28093	2.68108	1.91714	1.42431	1.8984	1.02304	2.93554	0.604811	0.778208	0.898638
904	HMEPH_14457-RA	HMEPH_14457	MSTRG.390	0.812451	0.600726	1.74711	0.481708	1.29556	0.890803	1.4068	0.764179	0.454919	0.811755	0.600507	0.936908	0.536224	0.731009	0.912352
905	HMEPH_14458-RA	HMEPH_14458	MSTRG.391	35.0181	56.4492	67.3809	47.5032	43.1249	57.3678	36.623	33.077	34.4319	42.434	25.1959	47.278	0.217653	0.447971	0.78459
906	MSTRG.391.1	.	MSTRG.391	19.8771	11.1142	12.3398	30.9163	31.9286	27.8144	20.3966	21.3097	32.952	16.7336	15.4172	44.6845	0.0338776	0.149603	1.72254
907	MSTRG.391.2	.	MSTRG.391	0.011828	0.050109	0.034271	0.028085	0.054789	0.049106	0.088953	0.038074	0.067057	12.1624	0.041957	0.012797	0.639531	0.799357	1.28286
908	MSTRG.392.1	.	MSTRG.392	43.8475	45.0878	41.8423	55.6282	58.5469	51.4217	51.1027	49.8424	55.7159	21.7251	19.4	52.1683	0.930964	0.966701	1.02218
909	MSTRG.392.2	.	MSTRG.392	7.7477	5.36085	7.11254	7.34122	7.8255	9.32725	6.45935	5.91693	7.48063	27.1506	27.5303	8.58417	0.322013	0.559449	1.36183
911	HMEPH_14459-RA	HMEPH_14459	MSTRG.392	5.32593	5.29778	5.69648	5.57291	4.85724	5.00108	4.80103	4.01734	5.49877	11.231	8.03457	5.13551	0.878497	0.939375	1.02464
912	MSTRG.393.1	.	MSTRG.393	9.04838	3.26215	5.8692	1.28263	2.94202	1.34662	0.974629	2.90308	17.7861	0.86471	17.7576	21.2717	0.501505	0.706792	0.6768
913	HMEPH_14460-RA	HMEPH_14460	MSTRG.393	15.0592	24.8139	21.8471	9.56852	20.468	10.485	34.1675	16.9848	8.37273	28.3668	2.97775	6.27895	0.348466	0.584064	0.671314
914	HMEPH_14461-RA	HMEPH_14461	MSTRG.393	55.5003	66.0634	59.722	81.1239	71.5435	69.9722	117.042	57.4815	116.506	96.8528	72.6014	81.4653	0.073016	0.23517	1.361
915	HMEPH_14462-RA	HMEPH_14462	MSTRG.394	61.6179	45.6009	55.2218	50.0353	50.957	52.8221	44.4117	48.5467	62.3437	81.9459	66.9994	72.3404	0.647778	0.803511	1.03339
916	HMEPH_14463-RA	HMEPH_14463	MSTRG.400	45.5026	31.9775	39.3021	47.2033	46.9893	49.7626	37.6671	40.409	51.2843	66.269	60.0184	71.8793	0.00162626	0.0260162	1.26655
917	HMEPH_14464-RA	HMEPH_14464	MSTRG.401	24.9234	17.775	18.5409	20.1988	19.0079	19.7661	11.1789	17.5076	20.3955	24.5656	22.7251	23.552	0.537655	0.731659	0.933749
918	MSTRG.402.1	.	MSTRG.402	2.27629	0	3.01153	1.18195	6.65892	0	4.85233	2.16992	3.13467	3.16619	6.92681	2.12227	0.386897	0.617715	1.53143
919	MSTRG.402.2	.	MSTRG.402	3.77715	1.79582	0	5.85581	6.33934	4.29477	5.84013	4.46406	4.27164	6.58532	0	5.38072	0.130511	0.330373	2.18706
920	HMEPH_14465-RA	HMEPH_14465	MSTRG.402	0	2.86314	0	0	0	3.48288	0	0	4.33742	0	0	0	0.861697	0.928842	0.913109
921	MSTRG.402.3	.	MSTRG.402	1.15497	2.52466	1.19837	5.30234	3.96649	4.16715	6.12963	9.27896	4.88894	6.24256	2.45864	3.69284	0.000427091	0.0129104	2.40373
924	MSTRG.395.1	.	MSTRG.395	0.262178	0.073764	0	0.09375	0.309787	0.185144	1.96847	0.40209	0.455818	0.872122	0.565959	0.293601	0.143657	0.350167	1.36202
926	HMEPH_14469-RA	HMEPH_14469	MSTRG.397	0	0.078777	0	0.78024	0.788867	0.99419	0.909604	0.317113	0.97953	0.407736	0.523035	1.4402	0.00123212	0.0223985	1.69422
927	HMEPH_14470-RA	HMEPH_14470	MSTRG.398	1.51703	1.696	0	5.10655	1.39671	3.50067	2.66477	9.29184	3.29758	2.97987	0.865834	0.688178	0.0402876	0.166122	2.12844
928	MSTRG.398.2	.	MSTRG.398	3.50498	5.53334	6.77693	12.9209	17.5526	13.0627	12.4724	17.3619	9.5598	8.16213	10.6703	12.8258	0.000297205	0.0107033	2.26041
929	MSTRG.399.1	.	MSTRG.399	0.289171	1.59234	0.445343	3.19227	4.8075	2.92764	6.23412	1.17954	3.74468	1.31231	2.09569	1.57448	0.0121653	0.0806155	2.28029
932	MSTRG.396.1	.	MSTRG.396	0	0	0.358338	0.517474	0.311857	0.637672	2.52382	1.25955	0.848748	0.399636	0.252128	0.604165	0.0334998	0.148754	1.60637
933	MSTRG.403.1	.	MSTRG.403	0.604707	0.900715	0.979748	2.89138	2.40849	3.87878	7.72642	1.72069	3.13029	2.14343	2.75483	2.72559	0.00404833	0.0422437	2.23898
934	HMEPH_14473-RA	HMEPH_14473	MSTRG.403	0.247651	0.27081	0.437765	0.829153	1.21927	0	2.36469	0.424206	0.738728	1.18604	0.626601	0.804977	0.148849	0.357364	1.39317
936	HMEPH_14475-RA	HMEPH_14475	MSTRG.404	4.63489	6.97305	5.04481	1.40738	1.04134	1.76441	4.9927	3.81905	2.26983	2.94922	1.24276	5.79923	0.0554992	0.201182	0.537048
938	HMEPH_14477-RA	HMEPH_14477	MSTRG.405	16.5873	18.5457	24.5378	39.2837	19.5928	23.0777	2.07064	6.10503	4.9886	6.18377	22.5661	12.4057	0.333207	0.569507	0.581686
939	MSTRG.413.1	.	MSTRG.413	0	0	0	0	2.57051	0	0	2.08214	2.88197	1.62755	0	1.32384	0.147143	0.354666	1.82579
940	MSTRG.413.2	.	MSTRG.413	7.8994	9.48731	6.86006	7.93351	8.3949	12.0125	11.9768	13.4692	8.07183	7.90269	8.07908	10.9586	0.186312	0.40893	1.19965
941	HMEPH_14478-RA	HMEPH_14478	MSTRG.413	0	0	2.08924	7.14677	2.59481	0.862363	4.73242	0.054403	0	2.2031	7.65241	1.87684	0.198808	0.424248	2.12977
942	MSTRG.414.1	.	MSTRG.414	32.9246	12.7007	24.2212	13.9212	17.1376	21.0613	8.74326	12.9496	17.6681	19.0475	17.5047	25.7374	0.0294	0.13751	0.720077
943	MSTRG.414.2	.	MSTRG.414	0	10.6957	0	0	0	0	0	0	0	10.2803	0	27.4867	0.718946	0.845504	0.732186
944	HMEPH_14479-RA	HMEPH_14479	MSTRG.414	3.2317	1.06171	2.80168	0.716891	0.58756	0.583856	0.763117	0.476013	0.642246	0.888863	0.569306	1.13853	0.000217991	0.00895838	0.513463
945	MSTRG.415.1	.	MSTRG.415	0	6.95672	0	0	0	0	0	0	0	4.71604	0	25.4099	0.734172	0.855052	0.772027
946	HMEPH_14480-RA	HMEPH_14480	MSTRG.416	34.9801	20.4054	24.5926	13.4451	15.3477	20.3181	10.6435	12.5922	17.1259	18.6661	16.5156	26.957	5.62109e-05	0.00481015	0.605766
947	MSTRG.414.4	.	MSTRG.414	0	0	0	0	0	0	2.46404	0	5.96461	0	6.98735	0	0.341903	0.578627	1.77375
948	MSTRG.415.2	.	MSTRG.415	88.6864	22.3017	41.7786	26.7873	39.347	23.3849	23.3799	34.5734	29.2142	23.4783	31.7557	94.4343	0.226254	0.457524	0.701389
950	MSTRG.415.3	.	MSTRG.415	0	26.2953	28.9874	16.17	0	0	0	0	0	15.5173	21.4529	3.16058	0.331103	0.567903	0.327593
951	MSTRG.414.5	.	MSTRG.414	8.52531	23.626	7.36494	11.0473	7.19888	8.85676	0.146643	8.47806	7.88932	4.56074	3.00131	6.81852	0.203573	0.430522	0.509905
952	HMEPH_14482-RA	HMEPH_14482	MSTRG.414	23.784	3.15076	14.739	8.11925	7.6126	13.2359	3.85631	5.81152	0.241531	4.1497	2.92154	12.6917	0.231982	0.464428	0.50105
953	HMEPH_14483-RA	HMEPH_14483	MSTRG.415	0	17.831	12.751	6.86152	0	0	0	0	0	6.79625	0.002927	9.17565	0.204117	0.431017	0.313678
954	MSTRG.414.7	.	MSTRG.414	229.787	130.624	162.427	107.424	95.6871	142.959	56.2495	78.1886	69.886	96.6582	97.4937	209.33	0.0103204	0.0730941	0.551249
955	HMEPH_14484-RA	HMEPH_14484	MSTRG.417	16.9755	9.41779	10.992	5.78293	6.28682	0.552338	0.370763	5.89654	1.10608	7.22383	8.08742	19.1463	0.0867876	0.260609	0.359362
956	HMEPH_14485-RA	HMEPH_14485	MSTRG.418	0.50452	0.253183	0.33209	0.488828	0.675848	0.61193	0.565288	1.19066	0.464423	0.504863	0.440824	0.471925	0.0661877	0.222807	1.18222
957	HMEPH_14486-RA	HMEPH_14486	MSTRG.406	2.49786	1.09367	1.28852	2.20513	2.38642	2.51887	4.11841	3.23539	2.92127	3.65672	2.1358	3.78463	0.014042	0.0876822	1.51369
958	HMEPH_14487-RA	HMEPH_14487	MSTRG.407	1.85868	1.42421	1.37214	1.43548	1.20463	1.40642	2.58076	2.61681	2.05883	2.20839	1.50427	1.98882	0.358867	0.593162	1.1225
959	HMEPH_14488-RA	HMEPH_14488	MSTRG.408	143.134	91.6938	158.018	58.6258	87.1135	107.901	122.654	179.411	105.418	230.425	244.397	265.998	0.94383	0.973543	1.02019
960	HMEPH_14489-RA	HMEPH_14489	MSTRG.409	6.42847	4.20081	4.88796	5.81432	6.60486	6.01468	3.32355	4.86164	5.11154	6.70022	8.08659	10.289	0.382208	0.613193	1.10537
961	MSTRG.410.2	.	MSTRG.410	0.567964	0.36041	0	0	2.28114	0.559711	2.67589	3.43933	1.95103	1.60862	1.57298	4.48397	0.0520642	0.193555	2.08128
962	MSTRG.410.1	.	MSTRG.410	1.92038	0.819777	1.39129	1.24674	0.552798	2.10577	0.361515	1.04316	1.98272	2.38223	3.23635	2.244	0.915043	0.958551	1.01926
964	HMEPH_14491-RA	HMEPH_14491	MSTRG.411	29.2273	16.5937	23.6881	24.9833	26.096	28.7476	16.3774	19.8052	21.5329	30.2015	35.2794	39.3417	0.428859	0.653096	1.08858
965	HMEPH_14492-RA	HMEPH_14492	MSTRG.419	20.0389	18.3446	19.0667	21.6887	22.1111	22.9766	16.8807	13.5893	22.0884	22.9603	25.1284	21.7096	0.568911	0.753501	1.05174
966	HMEPH_14493-RA	HMEPH_14493	MSTRG.420	17.0914	11.1343	16.0738	15.5796	17.1651	15.5914	18.2635	21.8857	20.2665	22.9756	17.2685	21.6967	0.0519613	0.193414	1.25388
967	HMEPH_14494-RA	HMEPH_14494	MSTRG.421	0.555511	1.11063	1.50935	1.38357	1.67553	1.71687	1.19232	1.88906	1.37006	1.48936	1.79322	0.990993	0.0477608	0.184187	1.24949
968	MSTRG.421.1	.	MSTRG.421	6.57134	3.45082	3.74758	3.6571	3.89232	4.531	1.76036	0.135931	3.29897	3.11435	3.86775	7.19944	0.117679	0.311179	0.676415
970	MSTRG.412.1	.	MSTRG.412	0.671174	0.899788	1.2772	1.00493	1.50815	1.59317	3.20174	1.36207	1.52566	1.66131	1.55033	1.27406	0.0547929	0.199498	1.34533
972	HMEPH_13447-RA	HMEPH_13447	MSTRG.423	2.30063	1.92024	2.54313	2.23258	2.61843	3.12514	2.19834	0.822382	3.21267	3.13412	1.8661	2.16242	0.917287	0.959647	0.984619
973	MSTRG.424.1	.	MSTRG.424	3.649	4.60108	4.16884	3.95025	5.08247	4.22365	4.98347	2.21758	6.48412	5.07326	2.9862	3.83126	0.999745	0.999873	0.999947
975	HMEPH_13449-RA	HMEPH_13449	MSTRG.425	4.53684	3.63805	3.82835	3.85287	4.05985	4.60786	3.56908	2.00238	5.23979	5.10737	2.53961	3.98329	0.613103	0.784097	0.931697
976	MSTRG.425.4	.	MSTRG.425	5.70913	4.80839	7.05285	5.38482	4.83273	4.02186	1.86322	2.49687	8.36691	7.40444	1.98539	5.8367	0.265381	0.502591	0.741157
977	MSTRG.425.3	.	MSTRG.425	0	0	0	0	0	5.19971	4.39577	0	0.065238	0	9.0929	0	0.321572	0.559045	1.91412
978	MSTRG.425.2	.	MSTRG.425	1.84545	1.84382	1.94059	1.69992	1.98565	1.15771	0.061171	1.06932	2.70556	2.34428	0.875901	1.76066	0.347296	0.582975	0.80333
979	HMEPH_13450-RA	HMEPH_13450	MSTRG.426	11.1424	9.52385	10.8988	9.34957	7.32403	11.6107	8.64639	3.71523	12.9991	13.9131	8.30641	9.13586	0.32927	0.566379	0.832315
980	HMEPH_13451-RA	HMEPH_13451	MSTRG.425	8.71086	6.98806	7.49244	6.55575	4.72076	6.51081	3.48692	7.6365	5.87743	7.03139	5.78815	10.3246	0.1716	0.390072	0.807437
981	MSTRG.425.5	.	MSTRG.425	26.4861	20.0045	26.8461	16.7626	17.4978	16.2506	14.6737	24.1207	17.1227	26.8264	14.4922	32.2002	0.150541	0.3598	0.781007
982	MSTRG.427.1	.	MSTRG.427	14.6994	8.28236	13.209	11.6897	13.0216	12.3104	4.78196	11.1503	8.54764	11.3204	13.3226	23.4623	0.680082	0.823176	0.920361
983	HMEPH_13452-RA	HMEPH_13452	MSTRG.427	6.383	5.30899	7.17976	7.96973	5.14585	7.58672	1.86319	4.35813	5.21051	4.98697	6.71115	10.0987	0.525226	0.722289	0.869139
984	MSTRG.427.2	.	MSTRG.427	64.877	41.9023	44.2683	49.1489	48.0515	56.3454	11.6906	30.7776	28.5257	32.6195	37.3773	68.4031	0.246254	0.480725	0.707354
985	MSTRG.428.1	.	MSTRG.428	1.0553	0.453516	1.13601	1.41075	0.676857	2.70518	2.00998	0.319361	1.76568	0.326967	1.08438	1.56112	0.536842	0.731417	1.1608
986	HMEPH_13453-RA	HMEPH_13453	MSTRG.428	2.6981	1.42849	1.64758	0	1.06435	0	0	2.93054	0	4.48441	2.91824	6.94037	0.470787	0.683286	0.708936
988	MSTRG.429.1	.	MSTRG.429	0.540071	1.56684	1.05273	2.20073	3.03197	2.45998	5.19744	1.73829	2.92831	2.45272	1.59319	2.63618	0.00787682	0.0621903	1.80808
991	MSTRG.430.1	.	MSTRG.430	4.34157	6.51574	8.51125	2.89786	0.032247	2.85073	3.29212	10.1203	3.25353	1.98002	1.87885	2.51952	0.105185	0.289786	0.518629
992	HMEPH_13457-RA	HMEPH_13457	MSTRG.430	0	0	0	5.12065	10.0316	6.45538	3.43872	0	7.04443	9.2534	8.0544	9.01558	0.000771553	0.017242	5.71833
993	MSTRG.430.2	.	MSTRG.430	3.75066	0.533964	0.463525	2.22898	2.26158	1.89607	0.850691	0.276059	2.24754	2.4014	2.03918	2.23715	0.537373	0.731651	1.14992
994	MSTRG.431.1	.	MSTRG.431	31.9085	21.4766	28.4382	35.0982	29.886	28.4569	28.0953	22.0199	36.3403	34.4718	40.428	34.7467	0.195054	0.419394	1.13923
995	HMEPH_13458-RA	HMEPH_13458	MSTRG.431	4.33017	3.93392	3.9389	5.89523	14.0887	14.2507	3.38497	15.3089	5.8898	13.3149	6.29035	10.7392	0.0526578	0.194569	1.92823
996	MSTRG.434.1	.	MSTRG.434	20.0788	11.3427	14.555	7.3459	9.18607	10.8754	11.7838	12.9186	8.35086	15.1981	13.8042	15.9842	0.0752611	0.239831	0.750287
998	HMEPH_13459-RA	HMEPH_13459	MSTRG.434	2.4878	1.5926	2.54075	1.74973	1.72909	2.8935	2.56069	1.86075	2.05112	1.80139	2.30709	3.04326	0.864078	0.93023	0.983829
999	HMEPH_13460-RA	HMEPH_13460	MSTRG.435	10.5875	9.04057	6.54248	5.70141	8.54562	8.34244	0	8.63647	9.10791	11.986	8.24229	6.95124	0.479984	0.690027	0.715127
1000	MSTRG.435.2	.	MSTRG.435	6.34827	3.12139	7.83804	3.96741	2.84854	5.56125	18.9766	7.67402	2.01628	4.79314	7.05874	5.959	0.943113	0.973174	1.02691
1001	MSTRG.432.1	.	MSTRG.432	0.266468	0.662486	0.636733	0.743859	0.723845	0.841931	0.809205	0.613002	1.17202	0.862451	0.874537	0.536859	0.0509497	0.191146	1.19071
1002	MSTRG.433.1	.	MSTRG.433	0.809022	0.989287	0.788451	0.911563	0.925516	1.23159	1.6341	1.32168	1.79852	1.13959	1.15997	0.804026	0.0791816	0.247271	1.1915
1003	MSTRG.437.1	.	MSTRG.437	1.27563	1.32318	1.25387	0.996125	1.01359	1.32361	1.17459	1.27861	1.287	1.05594	1.2087	0.937145	0.163132	0.378007	0.939922
1005	HMEPH_13462-RA	HMEPH_13462	MSTRG.438	0.939958	1.00413	6.61415	0	0	5.02065	0	0	0	0	0	0	0.06684	0.224083	0.390895
1006	HMEPH_13463-RA	HMEPH_13463	MSTRG.439	5.77642	3.69698	3.97968	3.12843	2.86788	2.19969	4.36978	1.26627	2.03097	2.68251	2.22051	3.13131	0.0241583	0.12189	0.64883
1007	MSTRG.439.1	.	MSTRG.439	26.9147	31.2954	25.6774	19.6934	19.9577	22.3971	11.334	14.0641	16.2906	15.9859	21.0129	19.4279	0.00526148	0.0490303	0.63
1008	MSTRG.438.2	.	MSTRG.438	8.88864	10.4436	6.20623	9.93087	10.5199	4.71101	5.69438	7.45267	8.87073	8.66114	9.85214	8.2882	0.821378	0.907304	0.961947
1009	HMEPH_13464-RA	HMEPH_13464	MSTRG.436	37.5379	32.4907	38.2866	34.5167	37.4887	34.55	72.4997	53.666	55.8974	62.9815	50.6597	50.5673	0.111734	0.30114	1.33792
1011	MSTRG.441.1	.	MSTRG.441	0.390859	0.283426	0.36054	0.587668	0.587602	1.26969	0.882798	0.249767	0.389477	0.646065	0.743098	0.878525	0.0763208	0.241726	1.22189
1012	MSTRG.442.1	.	MSTRG.442	0	2.5655	0	0	0	0	0	0	0.783826	0	3.76988	0	0.664743	0.814046	0.83268
1013	MSTRG.442.2	.	MSTRG.442	1.50031	0.111158	4.14126	1.72625	1.96524	1.62518	1.66536	1.57761	1.42061	2.64084	0.063336	5.18661	0.837348	0.916606	1.07728
1014	HMEPH_13466-RA	HMEPH_13466	MSTRG.443	4.56886	0.402959	4.87807	2.72145	2.48728	0.537704	1.23539	0.588139	3.1649	2.44683	0.882043	4.04694	0.343538	0.579996	0.724733
1015	HMEPH_13467-RA	HMEPH_13467	MSTRG.442	2.04058	0.882	0.118592	0.847045	1.30759	1.56693	0.071599	0.917718	0.324765	0.22697	0.461349	0.273561	0.576284	0.758492	0.866041
1017	MSTRG.444.1	.	MSTRG.444	3.02557	1.99252	0	0.10348	2.02889	0	0	0.163655	2.01568	0.277988	0.092718	0.167718	0.19043	0.413634	0.59749
1018	MSTRG.444.2	.	MSTRG.444	2.47072	0.028652	0.389591	0.501512	0.173082	0.369081	0.085809	0.191718	0.077783	0.330083	0.127464	0.805245	0.119973	0.314561	0.719775
1019	HMEPH_13468-RA	HMEPH_13468	MSTRG.444	1.22023	2.2796	4.13123	3.90393	2.14787	4.12695	4.02647	2.2719	1.87283	3.12856	2.85311	3.34816	0.352481	0.587461	1.20341
1020	HMEPH_13469-RA	HMEPH_13469	MSTRG.446	1.32948	0.047299	0.042305	1.18993	0	0.859101	0	2.07395	0.256096	1.53554	0.112446	0.152155	0.668526	0.816311	1.14605
1021	MSTRG.446.2	.	MSTRG.446	13.2063	7.69878	8.92671	3.08654	4.4603	5.88341	0.173085	2.80961	3.73104	3.70196	2.32736	6.24877	0.00657948	0.0560464	0.363508
1022	HMEPH_13470-RA	HMEPH_13470	MSTRG.447	3.30042	2.0843	2.28898	1.10975	1.59334	1.71419	2.28275	1.24871	1.18033	1.38139	0.731128	1.13187	0.0111458	0.0767139	0.666936
1023	MSTRG.447.2	.	MSTRG.447	214.62	141.271	144.933	72.7397	86.3818	119.632	89.7975	77.9855	69.7762	78.4701	38.3963	80.535	0.00456943	0.0451601	0.469283
1024	MSTRG.445.1	.	MSTRG.445	1.55782	1.81416	1.90252	1.77887	1.42398	1.2489	0.213286	1.01523	0.724696	0.814839	1.28509	0.582096	0.0644782	0.219526	0.717744
1028	MSTRG.450.1	.	MSTRG.450	10.3271	5.83303	8.28037	1.13992	0.924462	3.7872	5.96014	7.01245	3.44744	4.92274	0.863471	5.19193	0.0633314	0.21749	0.45374
1029	MSTRG.450.2	.	MSTRG.450	20.0989	8.60434	14.6124	4.50333	5.11758	2.72956	3.27958	3.57915	4.81889	5.29174	5.73019	2.735	0.000264004	0.00993305	0.341264
1031	HMEPH_13474-RA	HMEPH_13474	MSTRG.450	1.22484	0.305391	0.864477	0.533968	0.131766	0.24525	0.291581	0.528173	0.298997	0.482708	0.613012	0.259587	0.0505814	0.190289	0.77413
1032	HMEPH_13475-RA	HMEPH_13475	MSTRG.451	35.1853	18.5243	27.6862	8.82274	9.61143	15.0181	11.5557	19.611	9.33953	13.2048	9.20074	18.741	0.0045512	0.0450645	0.476795
1034	MSTRG.450.5	.	MSTRG.450	1.22786	0.872585	0	0.335364	1.14566	1.43941	1.43653	0.970016	1.29428	1.16675	1.56892	0.519574	0.250851	0.485745	1.26879
1035	HMEPH_13477-RA	HMEPH_13477	MSTRG.452	1.40668	0.977627	0.682746	1.18003	0.767596	1.35503	1.40091	0.818841	1.48131	0.950878	0	0.762515	0.843105	0.919358	0.963569
1036	HMEPH_13478-RA	HMEPH_13478	MSTRG.448	0.993957	2.94109	4.09609	4.16001	3.99512	4.21082	0	2.68758	3.49432	4.35708	4.04848	5.76029	0.665616	0.814407	1.17664
1037	MSTRG.448.1	.	MSTRG.448	6.83891	1.17152	1.95405	1.99618	1.69242	2.01465	3.67148	1.44297	1.92101	2.10845	1.66191	3.01246	0.374669	0.606207	0.811822
1038	MSTRG.449.1	.	MSTRG.449	0.009838	0.088838	0.444924	1.23169	1.80291	1.26651	4.01685	1.41682	1.23908	0.267327	1.12589	0.110624	0.00867542	0.0656339	1.99686
1040	MSTRG.449.2	.	MSTRG.449	0.367416	0.895514	0	0	0	0	0	0	0	1.85494	0	2.19263	0.628289	0.793086	0.875386
1041	HMEPH_13480-RA	HMEPH_13480	MSTRG.453	0.626684	1.11192	1.88355	1.06832	3.47372	0.979646	1.93516	1.75484	1.91038	2.24001	1.52238	1.54154	0.189397	0.412411	1.28707
1042	MSTRG.453.1	.	MSTRG.453	5.19438	5.49917	6.4866	4.84223	4.31456	5.31435	10.99	11.5801	8.23588	12.0305	10.5632	10.1429	0.214487	0.444034	1.35268
1043	HMEPH_13481-RA	HMEPH_13481	MSTRG.454	0.546292	0.783025	0.227057	0.831129	0.581553	0.641352	0.727572	0.707958	0.476145	0.48517	0.741602	0.483157	0.194261	0.418267	1.09787
1044	MSTRG.454.1	.	MSTRG.454	3.70368	4.10755	3.91505	4.93168	6.93022	5.41269	5.32212	6.91411	7.17269	7.56382	6.00849	5.26598	0.00220106	0.0304482	1.44991
1045	HMEPH_16723-RA	HMEPH_16723	MSTRG.455	32.5651	15.4791	23.9981	21.0502	20.313	29.4124	13.638	11.2785	16.7991	21.0147	25.447	37.9619	0.230286	0.462185	0.840631
1046	MSTRG.456.1	.	MSTRG.456	0.64549	0.943727	1.10114	0.433779	0.459238	0.557302	0.593867	0.82065	0.674183	0.651294	1.12816	1.19979	0.275284	0.513673	0.893001
1048	HMEPH_14258-RA	HMEPH_14258	MSTRG.457	47.7419	37.2151	41.5304	22.1151	24.8719	32.0533	70.8209	42.2768	53.6099	49.8611	28.009	31.4995	0.62241	0.79006	0.883562
1049	HMEPH_14259-RA	HMEPH_14259	MSTRG.458	69.7541	53.6108	59.3338	31.5926	32.0799	44.6368	97.0621	59.54	68.0831	72.766	35.0444	35.7416	0.465142	0.679361	0.821877
1050	MSTRG.462.1	.	MSTRG.462	1.79017	1.79848	2.74586	1.68007	3.12776	2.31733	4.3638	6.3264	2.49324	4.2043	4.02923	4.61236	0.100734	0.28456	1.45467
1056	MSTRG.464.7	.	MSTRG.464	7.92947	9.45821	8.59278	9.8005	9.5332	11.62	3.4122	3.83129	11.7597	4.56958	5.40653	12.6959	0.508929	0.712223	0.832348
1058	HMEPH_14262-RA	HMEPH_14262	MSTRG.464	1.15339	1.00736	3.09785	1.17348	1.3931	1.46393	0	1.01939	1.10891	0.815292	1.15296	0.815204	0.17896	0.400115	0.737151
1059	MSTRG.464.4	.	MSTRG.464	1.14886	1.03543	0	1.23076	1.62653	1.86013	0	0.976296	1.18467	0.938279	1.24562	0.92296	0.391665	0.621614	1.22741
1061	MSTRG.464.8	.	MSTRG.464	8.93711	1.03675	0	1.25382	1.8447	2.02927	7.39846	7.80003	1.21931	11.0815	1.84709	0.947984	0.534806	0.730033	1.45005
1062	MSTRG.464.10	.	MSTRG.464	1.32716	1.31135	3.95811	1.21864	1.767	1.4952	0	1.58374	1.36193	1.52387	0.81764	1.18892	0.181662	0.403521	0.708549
1063	MSTRG.464.11	.	MSTRG.464	1.10445	1.93771	2.6917	2.98843	2.33532	1.95383	0.555988	0.585928	2.79684	1.03719	1.53	3.51357	0.797383	0.892774	0.936046
1065	MSTRG.460.1	.	MSTRG.460	6.71549	6.50036	4.67383	5.29139	4.82515	4.82885	4.05158	2.01944	7.09295	6.2468	5.21385	3.50087	0.228078	0.45966	0.793322
1066	HMEPH_14264-RA	HMEPH_14264	MSTRG.460	0	0	1.84585	0.344266	0	0.880312	0	0.495645	0.582407	0.440434	0.54572	2.31941	0.921344	0.961697	1.02685
1068	HMEPH_14266-RA	HMEPH_14266	MSTRG.461	0.903685	0.504444	1.23832	0.929197	1.54626	0.878848	0.449311	0.889443	2.40385	1.95227	2.66413	1.04483	0.33168	0.568387	1.20666
1069	MSTRG.461.2	.	MSTRG.461	1.45368	1.24093	0.800314	2.65689	2.58827	2.41149	2.83092	3.08392	2.08529	2.85085	1.97791	3.05851	0.000219604	0.00899833	1.67713
1070	HMEPH_14267-RA	HMEPH_14267	MSTRG.465	1.12618	1.0535	1.11928	1.24316	1.67639	0.318414	1.34011	1.55856	0.670057	1.47955	1.47652	1.5476	0.73637	0.856403	1.05363
1071	MSTRG.465.2	.	MSTRG.465	1.04788	0.955524	0.746987	1.83271	2.0266	2.09302	1.69053	1.58308	3.04121	2.57564	2.10968	1.55447	0.0011055	0.0210687	1.56647
1073	MSTRG.466.2	.	MSTRG.466	0	0	0	0	0	1.51136	0	2.95188	8.55619	0	0	3.99004	0.265445	0.502631	1.90881
1074	HMEPH_14268-RA	HMEPH_14268	MSTRG.466	9.63985	9.9288	9.86812	13.988	17.9331	12.9306	20.6204	13.4001	11.4228	20.5041	17.3828	13.6967	0.00906571	0.0672773	1.52435
1075	MSTRG.467.1	.	MSTRG.467	0.024896	0	2.18632	0.055187	0.359571	0	3.56478	2.52895	0.123605	4.33162	3.62286	4.04391	0.381931	0.612959	1.59207
1076	HMEPH_14269-RA	HMEPH_14269	MSTRG.467	3.8689	3.46928	1.18179	3.82179	4.31292	4.05156	0	1.23197	6.16214	0.79277	0.572484	0.463259	0.583541	0.764151	0.7675
1078	HMEPH_14271-RA	HMEPH_14271	MSTRG.470	0.835732	0.981687	0.816619	0.410683	0	0.838979	0	0.456466	0.476179	0.473418	0.469144	0.746292	0.0326271	0.14629	0.734102
1079	MSTRG.470.2	.	MSTRG.470	3.61855	2.48286	1.70339	0.736222	1.52817	2.81272	2.39768	0.683185	0.586818	0.737913	0.84152	0.820126	0.0514841	0.192469	0.605407
1081	MSTRG.470.1	.	MSTRG.470	3.8586	6.62122	5.80534	5.89618	8.2319	7.16052	5.8832	8.05439	7.7931	7.90661	7.04434	9.09298	0.0314157	0.143099	1.32204
1082	MSTRG.471.1	.	MSTRG.471	0.775041	1.30454	0.887641	0.957747	1.35816	1.1397	0.72785	1.50028	1.29906	0.906019	1.16928	1.80249	0.37248	0.604751	1.10036
1083	HMEPH_14272-RA	HMEPH_14272	MSTRG.471	1.94024	0.853801	0.56959	0.701832	0.747126	1.47308	0	1.60638	0.659221	1.83415	0.6589	0.832081	0.611851	0.783383	0.893191
1084	HMEPH_14273-RA	HMEPH_14273	MSTRG.470	10.8761	4.80824	6.97194	7.7008	4.7239	6.19931	0	4.40947	8.40855	7.07312	6.19885	7.16747	0.335364	0.57142	0.670051
1085	HMEPH_14274-RA	HMEPH_14274	MSTRG.472	8.72684	6.56349	7.59962	5.29368	6.68302	5.69938	0	6.121	9.49349	9.47202	5.29238	7.56415	0.362936	0.596364	0.677531
1086	MSTRG.468.1	.	MSTRG.468	0.743479	0.926488	0.657597	0.636715	0.660867	0.795595	1.0589	0.63333	1.10201	0.855424	0.613277	0.911555	0.874814	0.937011	1.01108
1087	MSTRG.469.1	.	MSTRG.469	0.683589	0.764386	1.05202	0.552036	1.15389	0.865665	0.96876	1.23955	1.17791	0.998201	0.55892	0.699075	0.626176	0.792368	1.04697
1088	HMEPH_14275-RA	HMEPH_14275	MSTRG.473	1.50132	1.16119	1.07788	0.90208	1.06718	1.15349	1.44762	1.15011	1.16098	1.07119	1.05351	1.65803	0.53497	0.730083	0.960604
1089	MSTRG.473.1	.	MSTRG.473	5.38917	3.05147	4.17634	6.39971	6.13371	6.73102	3.91297	6.28856	4.39246	5.33186	6.55058	8.02271	0.0523852	0.194164	1.31258
1090	HMEPH_14276-RA	HMEPH_14276	MSTRG.474	0	0.937371	0	6.1318	1.8624	3.73756	0	5.57059	2.83977	4.84556	4.15214	7.70617	0.0160993	0.0955743	3.44029
1091	HMEPH_14277-RA	HMEPH_14277	MSTRG.473	7.89289	8.57099	7.21966	10.2213	9.49296	9.88373	12.4104	5.62709	6.37082	7.2335	7.18311	6.34163	0.799007	0.893721	1.0387
1093	MSTRG.476.1	.	MSTRG.476	4.73982	0.971107	3.79591	0.613516	0.776936	1.63023	0.948469	0.23203	1.02336	1.32741	1.56404	1.72997	0.000992492	0.019998	0.503452
1095	HMEPH_14280-RA	HMEPH_14280	MSTRG.477	9.29545	8.78906	8.62811	6.32635	9.42364	5.44123	4.32138	3.25502	5.34544	4.03432	10.8743	5.85267	0.0766163	0.242314	0.668602
1096	MSTRG.477.1	.	MSTRG.477	7.50575	6.04024	7.81438	8.61327	6.43845	10.5652	3.41729	3.38121	7.21775	8.58622	5.01373	10.2876	0.563425	0.749098	0.896039
1097	MSTRG.482.1	.	MSTRG.482	7.4782	5.48971	6.50779	6.12759	7.01759	6.52075	3.71609	4.26241	6.14231	7.46321	7.42903	8.99624	0.392137	0.622064	0.93004
1099	HMEPH_14282-RA	HMEPH_14282	MSTRG.483	0	0.579019	3.76397	2.30013	2.7934	0	2.22913	0	2.31178	1.81848	2.70575	0.857497	0.643469	0.801845	1.22532
1100	MSTRG.483.2	.	MSTRG.483	5.18584	4.3392	1.81262	1.25168	4.11497	0	0	2.86327	1.62213	5.04344	1.64953	0	0.188632	0.411608	0.519107
1101	MSTRG.483.1	.	MSTRG.483	4.21309	1.24883	2.46756	3.66616	1.92197	6.79152	3.81121	3.81235	5.33568	2.41363	3.05478	7.57611	0.191796	0.415348	1.38862
1103	MSTRG.479.1	.	MSTRG.479	0.654698	0.935766	0.62627	0.950756	1.09421	0.612929	1.56424	1.51067	1.27854	1.08224	0.822304	0.916652	0.0400474	0.165448	1.21745
1104	MSTRG.480.1	.	MSTRG.480	0.410549	0.408666	0.13771	0.542176	0.735918	0.335348	1.16429	0.911863	1.04351	0.982273	1.02959	1.11852	0.0119812	0.0798784	1.40208
1105	MSTRG.481.1	.	MSTRG.481	0.074885	0.204478	0.086743	0.598763	0.963384	0.64416	0.993346	0.775164	1.20276	0.932657	0.848366	1.08265	2.99557e-05	0.0036716	1.67014
1106	HMEPH_16718-RA	HMEPH_16718	MSTRG.484	18.0813	10.1892	13.1386	11.617	11.5878	14.0998	7.17031	7.58441	9.97332	13.2664	18.3317	21.3387	0.190233	0.413431	0.849828
1107	HMEPH_16635-RA	HMEPH_16635	MSTRG.485	2.35386	2.41924	2.22781	1.9278	2.51715	2.40507	5.01441	2.0128	3.05494	3.6964	3.15078	3.52435	0.302762	0.541449	1.16186
1110	HMEPH_16641-RA	HMEPH_16641	MSTRG.488	1.80998	0.95695	1.34845	0.627433	0.74311	0.996099	0.374293	0.887122	0.835175	0.937256	0.934161	1.27787	0.00290261	0.0349809	0.759357
1111	HMEPH_16642-RA	HMEPH_16642	MSTRG.489	1.78661	1.30142	1.25979	0.757751	0.706562	1.25204	0	0.871083	0.9799	0.766097	0.70268	1.02734	0.0264355	0.128796	0.701591
1112	HMEPH_16643-RA	HMEPH_16643	MSTRG.490	2.47721	1.04839	2.21838	1.54712	2.27721	2.60812	2.54478	3.82069	1.93707	4.71003	3.45922	5.64564	0.118204	0.311878	1.34264
1114	MSTRG.491.1	.	MSTRG.491	2.16658	1.82512	1.53977	1.02799	0.768111	1.09365	0.827686	1.36578	0.762078	1.24737	0.67562	2.32249	0.0277013	0.132637	0.719074
1117	HMEPH_13154-RA	HMEPH_13154	MSTRG.492	0.6294	0.718943	0.588123	0.457864	0.634001	0.484668	1.0114	0.732374	0.650199	0.611575	0.327399	0.71354	0.871639	0.935141	0.987781
1119	HMEPH_13156-RA	HMEPH_13156	MSTRG.494	0.675433	0.855212	0.747975	0.608658	0.587309	0.543521	1.12335	0.995922	0.537231	0.624903	0.4892	0.671561	0.618704	0.787958	0.967374
1120	HMEPH_13157-RA	HMEPH_13157	MSTRG.495	0.850343	0.524758	0.543615	0.565609	0.691979	0.590824	1.14435	0.820869	0.811377	0.63797	0.668867	1.58913	0.39259	0.622443	1.09342
1123	MSTRG.497.1	.	MSTRG.497	0.084445	0.263972	1.92365	0.737395	0.102012	2.90774	5.82138	5.76978	0.585828	1.1692	1.8673	2.42445	0.179339	0.400677	1.84609
1124	HMEPH_13160-RA	HMEPH_13160	MSTRG.497	1.14461	5.60997	8.55489	3.57958	4.06643	8.54591	0	0.844346	0.928612	3.55397	3.64202	3.08073	0.395378	0.624893	0.64822
1125	MSTRG.497.2	.	MSTRG.497	10.5653	0.196909	0.917249	0.288463	0.406726	0	0	0.039934	7.76088	0.44057	0.19461	0.509774	0.180495	0.402106	0.470844
1126	MSTRG.497.4	.	MSTRG.497	0.056077	4.74715	0	6.06771	5.80764	0.018384	0	0.007082	0	5.39316	5.99214	7.13949	0.552909	0.742093	1.54273
1127	HMEPH_13161-RA	HMEPH_13161	MSTRG.498	6.78961	5.34233	4.93165	3.21613	5.22747	4.94179	4.87935	7.97191	4.12052	8.1407	9.91919	8.98543	0.906613	0.9536	1.02288
1128	HMEPH_13162-RA	HMEPH_13162	MSTRG.499	5.67901	4.91204	6.77737	3.65279	4.77437	5.74163	7.22658	9.88559	5.07272	9.55915	10.3743	10.5246	0.495981	0.70231	1.15574
1129	MSTRG.500.1	.	MSTRG.500	3.76906	3.44266	3.21347	1.31149	1.23763	1.48026	1.30012	1.04989	1.58801	2.06339	2.33346	1.23964	8.92242e-05	0.00603457	0.546732
1132	MSTRG.500.3	.	MSTRG.500	2.28541	3.34072	2.08872	0	0	0	0	0.499811	0.26643	0.601346	0.852181	0.843172	0.000162752	0.00784902	0.35875
1133	HMEPH_13165-RA	HMEPH_13165	MSTRG.496	51.8424	30.5914	46.4535	46.4041	51.4124	57.248	62.3394	57.4952	48.5933	72.2853	77.4773	83.9425	0.0155362	0.0932768	1.38568
1136	MSTRG.504.1	.	MSTRG.504	0.967061	0.983329	0.983658	0.844543	1.2597	1.1938	1.45669	0.943775	1.73753	1.11731	0.911775	1.0358	0.333626	0.569788	1.08556
1137	MSTRG.503.2	.	MSTRG.503	1.52926	1.41602	1.1294	1.60023	2.03392	1.44309	1.84962	1.36196	2.0289	1.31194	1.27486	1.56686	0.221344	0.452261	1.10493
1138	MSTRG.505.1	.	MSTRG.505	1.39834	1.65413	1.53287	1.42045	1.45918	2.0611	1.22533	1.25501	1.86551	1.62892	1.31022	1.4943	0.851166	0.923628	0.987135
1139	MSTRG.514.1	.	MSTRG.514	1.71011	0.741898	1.28411	1.23694	0.778807	1.28912	0	3.702	0.771659	0.916542	1.62772	1.53429	0.905507	0.953186	0.967626
1140	MSTRG.514.2	.	MSTRG.514	1.90196	1.66939	1.57134	2.62655	1.19807	2.32578	2.42646	2.72064	1.59808	1.44834	2.72213	1.99186	0.284483	0.523324	1.14602
1141	MSTRG.514.3	.	MSTRG.514	1.20969	1.12995	1.008	1.00642	0.760949	1.60147	0.638791	2.51285	0.848381	0.581374	0.848758	0.929254	0.857	0.926597	0.972788
1142	HMEPH_13168-RA	HMEPH_13168	MSTRG.514	1.00649	1.38276	0.737656	1.60071	1.61206	1.56475	1.5068	1.09293	1.56915	1.64919	1.2854	0.977955	0.0494295	0.18812	1.20226
1143	MSTRG.514.4	.	MSTRG.514	30.6009	25.304	25.9068	22.8038	25.2547	26.7308	16.5011	0	25.3529	26.7097	26.5121	32.9937	0.314968	0.552523	0.557886
1145	HMEPH_13170-RA	HMEPH_13170	MSTRG.515	3.87871	1.67687	6.14366	1.62921	4.31329	2.87324	4.04983	4.84587	1.37852	1.55452	4.37072	3.53088	0.633482	0.795409	0.872911
1146	MSTRG.515.2	.	MSTRG.515	0.013999	1.20663	2.32698	1.74844	1.52087	1.80735	1.81877	1.20154	1.58538	2.52555	1.79881	3.19189	0.129892	0.329432	1.44761
1147	MSTRG.515.3	.	MSTRG.515	9.73716	1.33071	2.50323	1.82609	1.4719	2.00303	1.81451	1.12737	1.662	2.75237	1.92686	3.30217	0.0396457	0.164442	0.617313
1148	MSTRG.515.4	.	MSTRG.515	6.73803	1.06805	4.79075	1.59931	1.92098	1.56205	2.35445	1.5839	1.51125	2.22401	2.68262	2.75451	0.0480958	0.184959	0.631435
1149	MSTRG.515.5	.	MSTRG.515	0.130437	0.626925	1.51817	1.43589	0.536879	1.02106	1.67422	2.43884	0.220007	0.160878	1.70397	0.043736	0.38245	0.613442	1.20584
1150	MSTRG.515.6	.	MSTRG.515	0.061878	0.187794	0.891876	0.063571	0.57011	0.286497	0.729933	2.11226	0.481248	2.10497	1.08648	0.039639	0.360729	0.59471	1.29501
1151	MSTRG.515.7	.	MSTRG.515	2.06864	1.89714	2.02022	2.53901	1.84549	3.66318	2.32059	2.45983	1.64263	2.40434	2.2789	1.57377	0.41615	0.643093	1.09807
1152	MSTRG.515.8	.	MSTRG.515	2.21897	0.346738	1.02321	0.816495	1.18563	0.569899	1.40232	1.55696	0.765747	1.42724	1.22857	1.41518	0.943898	0.973543	1.01215
1153	MSTRG.515.10	.	MSTRG.515	0.20723	19.9153	0.396925	1.33142	0.75164	35.6824	0.055667	0.159219	0.956608	0.324836	0.676989	2.21794	0.719899	0.846188	0.729704
1154	MSTRG.515.9	.	MSTRG.515	0.677361	0.591082	0.469079	1.8802	0.905636	0.931146	0.065868	0.165115	1.41812	0.336951	0.888003	4.18654	0.556505	0.744361	1.17244
1155	MSTRG.515.11	.	MSTRG.515	0.103202	0.21669	0.973696	1.54618	1.07869	0.335893	0.75801	1.68349	1.01358	0.26144	1.08501	1.76928	0.0925794	0.270961	1.45812
1156	MSTRG.515.12	.	MSTRG.515	5.66389	1.69847	2.46322	4.63865	2.94239	3.28462	3.2475	6.04839	4.00701	6.9973	2.76629	5.69159	0.274838	0.51304	1.28418
1157	HMEPH_13171-RA	HMEPH_13171	MSTRG.506	0.972639	0.741126	1.04935	1.09171	1.45511	1.65356	0	0.859508	1.06301	2.01251	0.63137	1.61041	0.843492	0.919655	1.03753
1158	HMEPH_13172-RA	HMEPH_13172	MSTRG.507	0.392609	0.244516	0	0.911476	0.360778	1.06651	0.44095	0.724557	0.609251	0.606044	0	0.889248	0.0936084	0.272618	1.32233
1160	MSTRG.509.1	.	MSTRG.509	0.287986	0.022241	0.017129	1.0132	0.222277	0.436287	0.695679	0.042655	0.988942	0.246396	0.662689	0.864422	0.0589048	0.208755	1.37165
1162	MSTRG.509.2	.	MSTRG.509	1.41909	1.78642	1.39703	0	0.628667	0	0	0	0	0.703232	0.702036	1.02799	0.00100131	0.0201323	0.488396
1164	MSTRG.511.1	.	MSTRG.511	30.9596	27.3063	22.4166	58.8401	77.717	45.024	190.488	46.8435	371.414	316.659	120.585	62.3423	0.0268435	0.12996	3.71686
1165	HMEPH_13176-RA	HMEPH_13176	MSTRG.511	5.83865	7.73325	6.95892	9.66102	37.7298	11.0827	68.6215	12.7063	61.0349	61.506	54.9946	4.64302	0.0725775	0.234447	3.42306
1166	HMEPH_13177-RA	HMEPH_13177	MSTRG.512	100.195	84.5476	64.3639	288.174	393.271	219.098	1092.63	228.11	1803.29	1491.95	602.716	163.45	0.0122439	0.0809381	5.88573
1167	HMEPH_13178-RA	HMEPH_13178	MSTRG.513	270.612	166.37	215.381	175.497	186.408	193.026	150.355	267.155	194.751	260.781	245.723	314.309	0.851005	0.923595	0.975035
1168	HMEPH_13179-RA	HMEPH_13179	HMEPH_13179	0.445077	0.526811	0.33128	1.52573	2.8577	1.19458	2.09832	1.12895	5.10359	3.87727	2.82494	2.22533	0.00320504	0.0368955	2.26155
1169	HMEPH_13180-RA	HMEPH_13180	MSTRG.516	6.56869	4.09328	4.63184	4.37545	5.28897	4.47372	3.01363	4.52318	3.53356	5.12814	6.09319	9.06534	0.588498	0.767005	0.93374
1170	MSTRG.516.1	.	MSTRG.516	2.02494	2.3606	3.09104	3.09631	2.90413	3.1168	1.34684	2.80253	4.26531	4.17858	3.92748	3.60942	0.307375	0.545467	1.16731
1172	MSTRG.517.2	.	MSTRG.517	0.508719	1.40133	0.649089	0.596637	2.42836	0.340616	2.90471	1.11054	0.129566	0.231643	0.44526	2.30201	0.770951	0.877461	1.09673
1173	MSTRG.517.3	.	MSTRG.517	0	0	0	1.68886	0	1.9863	0	1.88339	1.56322	0.853877	0	0	0.101635	0.284811	1.74679
1175	MSTRG.526.2	.	MSTRG.526	0.651942	0.593124	15.9608	0.847832	0.708551	13.7428	15.4017	15.2639	10.4581	0.555127	32.9558	17.7225	0.386326	0.61719	2.20373
1176	MSTRG.526.1	.	MSTRG.526	9.79114	6.78803	27.3151	8.13419	8.61562	26.7808	6.96011	7.81795	18.6592	8.05763	13.3334	35.0996	0.847249	0.921728	0.93709
1177	HMEPH_13183-RA	HMEPH_13183	MSTRG.526	2.77141	2.33733	1.40819	2.78989	2.60369	1.101	0.080012	2.25557	1.45994	3.38629	0.624425	1.97611	0.519635	0.718418	0.821793
1178	MSTRG.526.4	.	MSTRG.526	51.1211	34.3603	0	32.2983	32.3399	0	0	3.18101	0	29.9307	0	0	0.395969	0.625369	0.328377
1179	MSTRG.527.1	.	MSTRG.527	0.770308	0.791358	0.937053	0.575036	0.694396	0.978929	1.34918	0.988755	0.991782	1.31241	0.829603	1.05952	0.467885	0.681474	1.06429
1180	MSTRG.528.1	.	MSTRG.528	0.824499	0.520916	0.999288	0.69127	0.923902	0.77104	1.04801	1.36393	0.94961	1.02567	1.34889	1.80383	0.171065	0.389317	1.15521
1181	HMEPH_13184-RA	HMEPH_13184	MSTRG.529	12.1492	7.07349	9.09795	7.54813	9.41738	8.59664	4.3626	5.29792	4.87386	6.66766	8.77554	13.429	0.126153	0.323988	0.770857
1182	MSTRG.526.5	.	MSTRG.526	3.68457	1.81348	1.73183	0.041153	0.198421	5.0295	7.11088	0.112273	0.151702	0.376865	0.091455	0.127547	0.246701	0.481196	0.528816
1183	MSTRG.526.6	.	MSTRG.526	0.062757	2.60661	1.8666	1.74221	1.44149	0.194049	0.117839	3.9705	2.0481	2.14267	1.58593	1.79659	0.736328	0.856389	1.12972
1184	HMEPH_13185-RA	HMEPH_13185	MSTRG.526	0.063077	0.048962	0.046652	1.53406	3.68996	0.174157	0.152451	2.41805	3.67538	2.63996	2.92498	1.59353	0.019831	0.108608	2.58733
1185	HMEPH_13186-RA	HMEPH_13186	MSTRG.530	3.26452	3.26975	3.0559	4.34031	4.37442	3.26668	1.91914	6.81002	4.04888	5.18408	4.36349	4.48826	0.259682	0.496104	1.22618
1188	MSTRG.519.1	.	MSTRG.519	4.0961	5.74335	4.41473	4.89105	6.99161	5.03619	14.9322	8.36459	9.44461	7.90096	5.77671	7.59738	0.0625376	0.215878	1.51066
1189	HMEPH_04408-RA	HMEPH_04408	MSTRG.520	0.371701	0.228027	0.428513	0.454235	0.467152	0.614376	0.603408	0.297163	0.880316	0.875589	0.503625	0.608917	0.0435646	0.174333	1.1601
1190	HMEPH_04409-RA	HMEPH_04409	MSTRG.521	0	0.605893	0	0.555576	1.15941	0.475319	0	0.330421	1.55764	0.887632	0.509383	0.581107	0.13621	0.339232	1.36721
1191	MSTRG.522.5	.	MSTRG.522	0	3.6e-05	2.2e-05	0	10.0283	0.871679	1.3e-05	6e-06	0	0	0	3.32642	0.417897	0.644322	1.56497
1194	MSTRG.522.4	.	MSTRG.522	5.23262	6.80769	1.72004	5.73115	0	0	6.21427	4.61639	13.0572	11.4505	13.4728	0	0.91463	0.958191	0.921457
1195	HMEPH_04410-RA	HMEPH_04410	MSTRG.522	0.57382	0.14433	0.200137	0.604585	0.288707	14.6927	0.003381	0.129582	0.247657	0.45353	0.464874	0.891593	0.602518	0.776575	1.31848
1196	MSTRG.522.3	.	MSTRG.522	0	17.8286	0	23.7875	25.3356	0.784817	0	0.000262	41.8127	36.3748	17.1101	3.58298	0.363039	0.596381	2.92905
1197	MSTRG.522.1	.	MSTRG.522	45.296	5.01417	10.8694	9.62016	0.515139	36.9831	31.9256	22.1158	11.7637	14.6152	53.4884	10.3036	0.989055	0.994761	1.01034
1198	MSTRG.522.8	.	MSTRG.522	1.47394	0	0	0.324237	0.348411	23.467	0	0	0	0.538236	0	0.319728	0.828179	0.911299	1.15658
1199	MSTRG.522.9	.	MSTRG.522	14.8894	16.3206	21.0779	14.4972	25.9964	9.41582	13.0019	8.60227	35.91	28.6089	31.528	29.2104	0.858598	0.927347	1.0503
1202	MSTRG.523.1	.	MSTRG.523	9.58402	6.5059	9.05718	7.99277	7.5192	10.6778	3.85458	1.08892	13.382	14.0413	12.4371	17.6707	0.615544	0.785871	0.883478
1203	HMEPH_04413-RA	HMEPH_04413	MSTRG.524	0.990694	1.02383	1.32869	1.64152	1.68711	1.55693	0.89615	1.07512	2.2237	2.17148	1.72313	1.7321	0.0742179	0.237721	1.20702
1204	MSTRG.525.1	.	MSTRG.525	1.92695	3.75191	2.07783	0.756529	0.615145	1.16796	0.430946	2.60962	2.11552	0.581917	0.037829	0.906307	0.0379692	0.160162	0.557187
1205	MSTRG.531.1	.	MSTRG.531	2.4416	2.47107	2.23819	2.4218	2.7268	3.38272	5.33095	2.71332	5.21764	4.48956	2.29026	4.43906	0.113396	0.30379	1.3174
1206	HMEPH_04414-RA	HMEPH_04414	MSTRG.531	0	0	0	0	1.70268	0	0	2.55813	0	0	2.26863	0	0.264044	0.501497	1.5183
1209	MSTRG.532.2	.	MSTRG.532	0.062814	0.176678	0.090901	0.165634	0.339533	1.48156	6.23338	1.62142	0.494337	0.152242	15.2198	1.60048	0.16945	0.386919	2.33646
1210	HMEPH_04416-RA	HMEPH_04416	MSTRG.532	28.8699	16.9993	22.6286	16.1408	13.7151	0.303586	1.1435	0.022818	11.4993	15.5382	1.32218	0.08414	0.0594251	0.209831	0.178888
1211	MSTRG.532.4	.	MSTRG.532	1.94937	0.030556	0.690697	0.011068	0.017406	16.1264	3.57268	6.30586	2.16115	2.70844	2.99427	18.5419	0.206761	0.434578	2.25232
1212	MSTRG.532.5	.	MSTRG.532	1.23843	0.662109	0.865564	0.71618	2.68736	2.9045	0.346525	1.00452	0.676626	0.700472	1.16554	5.53275	0.547579	0.738348	1.18253
1213	HMEPH_04417-RA	HMEPH_04417	MSTRG.533	23.2966	11.137	17.9078	10.6088	9.11821	11.4775	5.60516	8.26854	7.06492	11.5172	18.0453	26.5655	0.0323869	0.145694	0.621971
1214	MSTRG.533.1	.	MSTRG.533	0.556539	8.06935	7.31216	0.642757	6.83576	7.58005	5.91538	7.10456	8.76756	4.68882	0.392258	7.62843	0.830583	0.912442	1.13166
1217	MSTRG.533.5	.	MSTRG.533	0.424041	2.90237	2.15869	0.485674	1.14586	1.2967	1.26133	1.81031	4.14694	4.61979	0.476643	3.67381	0.931852	0.9671	1.03151
1218	MSTRG.533.6	.	MSTRG.533	38.3479	0	0	0	0	0	0	0	0	0	29.4248	0	0.318996	0.556642	0.381422
1219	MSTRG.533.8	.	MSTRG.533	0	0	0	17.4991	0	0	0	0	0	0	0	0	0.510717	0.712394	1.48373
1220	MSTRG.533.7	.	MSTRG.533	1.64286	14.2599	17.2853	1.53383	7.65319	8.73508	6.70975	9.06914	12.253	9.6001	1.67562	13.8966	0.75899	0.870295	0.845865
1222	HMEPH_04420-RA	HMEPH_04420	MSTRG.540	0.751406	0.281159	0.512271	0.292078	0.373842	0.6199	1.22195	0.171612	0.541455	0.643629	0.611576	0.229377	0.939412	0.971032	0.989754
1223	HMEPH_04421-RA	HMEPH_04421	MSTRG.541	0.515889	0.38161	0.802346	1.564	0.530532	1.45962	2.07124	1.79262	0.443146	0.96185	0	0	0.29182	0.531221	1.2521
1224	MSTRG.541.1	.	MSTRG.541	1.99007	1.1882	1.39824	0.032594	0.526492	0.031979	2.86143	0.00465	1.59865	2.07299	1.93853	1.13436	0.316267	0.553614	0.722556
1225	MSTRG.540.2	.	MSTRG.540	2.7334	1.92421	2.65346	1.68565	2.30049	7.03945	2.62388	1.44971	2.84091	0.899937	2.51043	2.99552	0.936056	0.969241	0.97976
1226	MSTRG.540.3	.	MSTRG.540	2.01632	5.44907	0.338287	4.09183	4.78548	0.12686	2.96702	0.262087	4.52175	0.410959	4.70326	0.970207	0.98258	0.991827	1.01135
1227	MSTRG.540.4	.	MSTRG.540	2.73752	2.3507	1.18595	1.89665	1.50671	0.265	3.28397	4.1587	2.01264	8.58013	2.88131	2.56206	0.691136	0.827948	1.15867
1228	MSTRG.540.5	.	MSTRG.540	0	0	3.92803	0	1.18885	0	0	0	2.49395	0	2.10124	0	0.671018	0.817489	0.821936
1229	MSTRG.540.6	.	MSTRG.540	0	0	0	0	0	0	2.33354	0	0	0	0	7.41882	0.509219	0.712394	1.36296
1231	HMEPH_04423-RA	HMEPH_04423	MSTRG.542	8.27215	5.67018	6.14143	4.78563	5.19624	6.66712	6.97523	6.44549	4.29466	6.03389	6.15613	6.99939	0.299192	0.537977	0.893585
1232	HMEPH_04424-RA	HMEPH_04424	MSTRG.543	55.9025	64.16	55.2773	56.7222	55.4005	57.2123	117.348	86.8402	70.4102	60.31	44.8535	58.2616	0.393014	0.622874	1.14659
1233	HMEPH_04425-RA	HMEPH_04425	MSTRG.534	3.8822	3.86644	1.62599	3.92095	6.16544	2.59941	2.38873	2.69577	5.24064	4.08748	5.76034	3.07933	0.408788	0.636647	1.19835
1234	MSTRG.534.1	.	MSTRG.534	2.38028	2.27354	4.24813	4.74203	3.70487	6.17661	1.99155	3.07693	3.02453	4.26574	2.54692	3.80623	0.425699	0.65087	1.16463
1235	HMEPH_04426-RA	HMEPH_04426	MSTRG.535	13.1582	11.2021	13.1022	13.2996	13.0112	11.8856	6.1764	7.97681	11.7203	13.3967	13.0177	16.2854	0.376426	0.607962	0.891629
1236	HMEPH_04427-RA	HMEPH_04427	MSTRG.536	28.7915	25.3478	27.2776	41.5072	38.0063	37.4175	43.7242	30.1576	51.5859	52.0634	46.2664	36.8693	0.00351068	0.0388659	1.48752
1237	HMEPH_04428-RA	HMEPH_04428	MSTRG.537	20.195	20.0283	17.3351	23.53	21.8013	23.601	18.9567	12.933	22.5013	24.686	16.9509	25.7171	0.640629	0.800184	1.05522
1238	MSTRG.537.1	.	MSTRG.537	4.16402	3.65339	4.44143	7.17332	9.77513	8.00176	3.22462	2.82462	7.76658	6.90447	10.2455	5.20561	0.163217	0.378077	1.39797
1239	HMEPH_04429-RA	HMEPH_04429	MSTRG.538	6.18241	3.6644	4.19491	1.9113	1.95719	3.00712	1.72936	1.94528	1.23906	2.19429	3.43413	3.62886	0.00143941	0.0244413	0.561928
1240	HMEPH_04430-RA	HMEPH_04430	MSTRG.539	13.4389	7.0267	9.66798	4.9915	5.68216	8.25026	2.29209	2.43559	2.36156	3.99193	6.32537	7.92012	0.00804106	0.0629031	0.483612
1244	MSTRG.546.3	.	MSTRG.546	2.94886	0.635419	0.001039	0.002288	0.723324	0.000652	5.93423	0.284401	0.684461	0.471494	0.002645	1.09472	0.754195	0.867096	0.867192
1246	MSTRG.546.5	.	MSTRG.546	0	0.990137	1.04289	0.794551	1.16165	0.710745	1.19564	0.484958	0.816719	1.00578	0.594263	0.800254	0.343735	0.58012	1.15892
1248	MSTRG.546.10	.	MSTRG.546	0	0	0	0	0	0	0.001755	0	0	2.91139	3.33237	0	0.484588	0.693324	1.31036
1249	MSTRG.546.8	.	MSTRG.546	11.888	7.90644	11.6209	6.71154	7.54229	15.1864	0.175518	4.99585	5.84529	6.49573	7.32268	11.2503	0.196186	0.421087	0.570225
1250	MSTRG.546.9	.	MSTRG.546	12.5589	5.65192	8.1813	4.35441	4.99764	0.435034	0.401868	3.55594	5.72202	3.77838	3.8388	11.2972	0.0669551	0.22426	0.43175
1251	HMEPH_04432-RA	HMEPH_04432	MSTRG.547	543.028	619.561	464.839	660.769	697.83	640.466	534.053	275.482	541.773	617.937	548.568	1106.39	0.809262	0.899952	1.04613
1252	MSTRG.547.1	.	MSTRG.547	34.271	14.4792	82.3596	35.8708	10.0732	48.4109	65.5096	2.83198	14.6954	45.8948	22.5434	34.6125	0.44697	0.666148	0.632125
1254	MSTRG.548.1	.	MSTRG.548	0.991884	1.47235	1.35572	1.09513	1.60458	1.14801	1.52652	0.831729	1.28063	1.24699	1.1872	1.20454	0.827416	0.910848	0.983462
1255	HMEPH_04434-RA	HMEPH_04434	MSTRG.549	0.568376	1.33904	1.28416	1.30645	1.05489	1.31888	0.907536	0.732563	1.962	1.25278	1.46928	0.816912	0.597155	0.773088	1.0723
1256	MSTRG.549.1	.	MSTRG.549	9.01718	7.62418	7.61416	6.21088	7.14027	7.41622	5.22565	3.33884	6.6676	7.59912	5.13241	5.00582	0.045275	0.17828	0.739924
1257	MSTRG.549.3	.	MSTRG.549	0.580094	1.29618	1.38076	1.20585	1.0618	1.28751	0.83414	0.605641	1.63695	1.12972	1.31123	0.931264	0.891492	0.945992	1.01642
1258	MSTRG.549.2	.	MSTRG.549	1.73858	0.802493	1.23927	0.503895	0.634164	0.847453	0.673917	0.258426	0.860154	0.775008	0.943873	0.812805	0.000906159	0.0188383	0.736353
1260	HMEPH_04436-RA	HMEPH_04436	MSTRG.544	23.1052	16.3947	21.3692	24.5405	27.2304	23.9299	32.7499	26.1001	31.5398	37.6589	32.674	31.1823	0.00351646	0.0389043	1.41413
1262	HMEPH_04438-RA	HMEPH_04438	MSTRG.554	1.76401	2.58792	2.1026	1.66552	1.30492	4.09162	1.75466	4.66481	4.80259	6.55805	0.833774	4.42896	0.541809	0.734342	1.22008
1263	MSTRG.554.2	.	MSTRG.554	3.33057	2.03348	3.06439	3.47377	5.4312	4.79674	5.20177	4.51966	6.89579	3.19463	6.61688	2.42079	0.0598704	0.210714	1.48512
1264	MSTRG.554.1	.	MSTRG.554	2.31596	1.59027	2.39662	2.4999	2.20055	4.20999	1.84661	2.83539	4.90981	2.55903	2.44544	2.87541	0.195568	0.420179	1.22468
1265	HMEPH_04439-RA	HMEPH_04439	MSTRG.554	0	2.88203	0	0	0	2.65991	0	2.55705	1.69941	3.56616	0	2.80972	0.64789	0.803589	1.26305
1266	HMEPH_04440-RA	HMEPH_04440	MSTRG.555	45.9571	30.4944	37.7651	35.4147	33.4785	36.4288	15.2071	21.1985	25.085	30.5994	34.8877	43.2484	0.0965449	0.277276	0.75296
1268	MSTRG.556.1	.	MSTRG.556	1.5169	0.877544	0.902591	0.868937	0.558682	0.918887	1.47317	0.80722	0.899379	1.32386	1.07774	0.887657	0.516115	0.71626	0.935957
1269	MSTRG.556.3	.	MSTRG.556	2.96446	4.28923	3.88153	4.5516	5.86104	5.62498	6.22836	6.06042	6.36769	6.6183	5.03246	3.36885	0.00948151	0.06932	1.40532
1270	MSTRG.556.4	.	MSTRG.556	3.17022	4.23508	3.65001	4.36717	4.35158	4.572	5.04291	4.29884	6.08678	4.64694	3.97157	3.02793	0.0915308	0.269353	1.18322
1271	MSTRG.545.1	.	MSTRG.545	1.17093	0.82268	0.746963	0.588542	0.591656	0.819039	0.249997	0.330579	0.590392	0.709202	0.917765	1.0209	0.0104864	0.0736937	0.830256
1273	HMEPH_04443-RA	HMEPH_04443	MSTRG.550	25.1108	13.1927	17.7003	9.70028	10.0561	15.6349	6.73048	3.9454	7.4272	9.83803	10.33	12.5031	0.00217762	0.0302732	0.497868
1274	HMEPH_04444-RA	HMEPH_04444	MSTRG.551	5.9441	4.25155	4.52841	4.53804	4.85355	5.08871	3.64835	4.12343	4.84649	5.34724	4.362	5.75176	0.310672	0.548665	0.949192
1275	HMEPH_04445-RA	HMEPH_04445	MSTRG.552	26.2619	12.9395	15.5685	11.6964	13.6546	18.7589	24.1305	5.11794	10.8146	14.894	10.738	23.5321	0.262546	0.499739	0.748354
1278	MSTRG.558.3	.	MSTRG.558	2.57051	2.22242	0	0.236254	0	2.35889	0	0	0.675991	0.086361	0.115709	0.64788	0.119749	0.314241	0.574453
1279	MSTRG.558.4	.	MSTRG.558	0	0	0	0.664467	0.99726	0	4.30334	0	0	0	3.58576	0	0.244646	0.478986	1.683
1281	MSTRG.558.5	.	MSTRG.558	0.101509	0.050195	1.32069	1.19916	2.19814	0.092174	0.116744	2.18438	1.71029	0.230888	0.038309	1.57144	0.396193	0.625548	1.34811
1283	HMEPH_04447-RA	HMEPH_04447	MSTRG.558	22.291	8.77042	10.5072	4.63876	4.78957	7.82903	3.96557	1.95968	2.55333	4.56025	1.08561	6.91809	0.00513439	0.0483598	0.333955
1284	HMEPH_04448-RA	HMEPH_04448	MSTRG.557	6.50022	6.37032	7.15218	6.80723	9.67339	5.34149	4.84787	7.19684	10.4811	8.25441	7.01109	5.03671	0.792173	0.890243	1.04257
1285	MSTRG.557.1	.	MSTRG.557	10.7992	10.3635	11.4262	12.3795	12.7252	12.7308	19.4827	16.6655	20.8019	20.7136	15.2799	12.7935	0.0304358	0.14044	1.40476
1286	MSTRG.559.1	.	MSTRG.559	0.817033	0.977869	1.21373	1.49687	1.09854	1.85895	1.48055	1.08861	1.5298	1.10798	1.58251	1.39374	0.042277	0.17128	1.19596
1287	HMEPH_04449-RA	HMEPH_04449	MSTRG.559	2.56913	0.379197	0.845244	0.429556	0.547447	0	0.459789	0.421425	0.525548	0.786346	0.38031	0.319109	0.0450787	0.177831	0.666272
1288	HMEPH_04450-RA	HMEPH_04450	MSTRG.560	0.988062	1.34075	0.944317	1.40175	2.02446	1.81936	1.46359	2.0338	2.19928	2.48374	2.10776	2.07357	0.00187142	0.0279361	1.39553
1289	MSTRG.561.1	.	MSTRG.561	1.35411	0.867146	1.30489	3.527	2.87377	3.38828	1.93147	1.27861	2.82936	2.33684	3.04962	3.10498	0.00293478	0.0351873	1.63428
1290	HMEPH_04451-RA	HMEPH_04451	MSTRG.562	45.3267	36.1647	41.1352	76.0365	65.3605	74.6784	24.5759	29.4375	37.016	48.1666	68.6262	70.4423	0.468368	0.68177	1.19515
1291	HMEPH_04452-RA	HMEPH_04452	MSTRG.563	1.48279	0.818858	1.16807	2.63245	2.48864	2.41831	1.36648	2.3596	2.63705	2.71682	3.15326	3.31383	0.00037643	0.0119288	1.60248
1292	HMEPH_04453-RA	HMEPH_04453	MSTRG.564	4.42513	2.89503	2.89551	2.75743	4.09652	3.49711	4.07555	4.91712	3.40538	6.08651	5.61466	7.35061	0.171604	0.390072	1.21394
1293	MSTRG.564.2	.	MSTRG.564	6.72222	5.07526	6.79661	6.75829	7.8908	6.74313	4.87975	5.51591	7.68962	8.53864	9.09947	7.53083	0.292903	0.532221	1.09826
1294	HMEPH_04454-RA	HMEPH_04454	MSTRG.566	69.3593	52.0285	55.741	43.6541	49.1569	49.8127	62.0984	97.7685	57.94	70.5666	47.3859	65.9163	0.98737	0.994277	1.00265
1295	MSTRG.566.1	.	MSTRG.566	50.838	41.7794	46.8883	42.9308	42.923	42.2994	59.156	83.1534	47.9481	60.5969	43.9352	58.9919	0.423714	0.649171	1.1301
1296	MSTRG.566.2	.	MSTRG.566	14.6039	14.6642	14.6551	17.8746	16.0858	16.3339	20.9268	32.1411	21.8215	19.581	15.8111	21.5264	0.0438136	0.175005	1.34748
1297	HMEPH_04455-RA	HMEPH_04455	MSTRG.566	0.821616	0.397093	0.926231	0.384134	0.796045	0.383634	0.04927	0.560018	0.866719	0.951348	0.308335	0.447682	0.305779	0.544327	0.870521
1298	HMEPH_04456-RA	HMEPH_04456	MSTRG.567	8.76544	8.08522	9.88129	9.12574	7.53935	10.1391	5.26332	5.10855	9.50415	9.78627	9.46001	8.62569	0.350347	0.586041	0.891514
1299	MSTRG.565.1	.	MSTRG.565	0.335155	0.197053	0.34581	0.783289	1.52978	0.424727	0.866499	0.368142	1.18641	0.926975	1.1762	0.638744	0.0229227	0.118402	1.41578
1300	HMEPH_04457-RA	HMEPH_04457	MSTRG.568	13.8103	6.73904	8.17311	13.1586	9.78365	12.1026	3.05019	4.29878	5.52816	8.15972	13.6543	17.8465	0.634166	0.795749	0.879472
1301	MSTRG.568.2	.	MSTRG.568	15.5031	15.9895	20.4614	25.6804	30.065	28.5643	12.3773	14.4778	15.288	15.1077	26.2059	23.7719	0.510404	0.712394	1.15081
1302	MSTRG.568.3	.	MSTRG.568	11.3694	8.1111	10.7519	16.7263	12.6591	16.2427	4.5412	6.88396	7.25038	10.0932	15.0676	13.2393	0.93725	0.969833	1.01949
1303	MSTRG.573.1	.	MSTRG.573	1.9258	1.70488	3.22372	6.41279	9.4017	13.0052	15.762	15.1338	2.9428	2.36336	24.5439	20.9443	0.0272597	0.131289	3.38663
1304	HMEPH_04458-RA	HMEPH_04458	MSTRG.573	9.15175	5.08049	6.96861	1.00393	0	0	0	0	9.1073	20.4373	0	2.22841	0.062651	0.216009	0.252437
1305	HMEPH_04459-RA	HMEPH_04459	MSTRG.574	1.58394	4.34918	1.81066	2.1196	1.14157	1.24884	8.56985	1.66741	1.60347	1.41174	3.85721	2.09073	0.951366	0.976849	0.980791
1306	MSTRG.574.1	.	MSTRG.574	75.5382	53.1675	72.4939	54.4225	50.5363	58.7467	37.6392	19.1381	67.8722	76.0688	76.3611	79.5161	0.111482	0.300612	0.752379
1307	MSTRG.574.2	.	MSTRG.574	16.4598	11.8043	23.5341	8.72293	12.3434	15.8784	0.569595	2.15813	14.4069	11.0706	13.9453	7.66831	0.100407	0.284122	0.4451
1308	MSTRG.574.3	.	MSTRG.574	11.7637	12.5819	19.2252	6.37898	14.063	14.0933	0.234849	1.43802	14.4154	11.5178	12.3247	10.0252	0.14544	0.352219	0.473291
1309	MSTRG.574.4	.	MSTRG.574	7.02315	7.69733	5.07872	5.46749	0	0	0	0	8.21437	6.62232	7.33287	6.1649	0.127241	0.325546	0.36956
1311	HMEPH_04461-RA	HMEPH_04461	MSTRG.569	8.01678	8.90316	8.27336	11.7404	11.9638	10.748	5.8101	12.8015	7.85804	8.79988	6.9092	12.0316	0.468992	0.68211	1.12935
1312	MSTRG.570.1	.	MSTRG.570	0.126446	0.235776	0.150007	0.19357	0.295157	0.294845	0.883176	1.12137	0.457249	0.678909	0.683169	0.969848	0.0442705	0.175953	1.35755
1314	MSTRG.571.1	.	MSTRG.571	1.25113	0.831633	1.18018	1.00855	0.61324	1.00554	0.584481	0.571518	1.28332	1.60135	0.738951	0.534157	0.30855	0.546662	0.880157
1315	MSTRG.572.1	.	MSTRG.572	1.99966	1.69465	2.12205	1.8435	1.78473	2.19576	0.949683	0.929451	2.35908	2.13156	1.85438	1.73476	0.329711	0.566707	0.899541
1316	MSTRG.575.1	.	MSTRG.575	3.06467	2.8341	2.87915	2.62903	2.6111	3.0859	1.46471	1.79783	3.00099	3.41252	2.57394	3.19707	0.186207	0.408816	0.887009
1317	HMEPH_04463-RA	HMEPH_04463	MSTRG.576	1.71951	1.84029	1.839	1.60332	1.66762	1.44109	0.646742	1.16448	1.77004	1.51424	1.25035	1.62111	0.0966075	0.2774	0.840654
1318	MSTRG.576.2	.	MSTRG.576	67.4821	42.5932	53.8847	45.025	46.0939	53.8501	26.1476	34.0113	48.1486	51.659	41.9528	47.2238	0.0543773	0.198396	0.774669
1319	MSTRG.577.1	.	MSTRG.577	12.0796	5.77888	11.5109	5.87247	6.82814	7.34289	5.07238	8.06065	12.004	6.89599	6.66803	8.92492	0.148389	0.356682	0.780938
1320	HMEPH_04464-RA	HMEPH_04464	MSTRG.577	47.2188	47.7379	42.3708	55.5593	51.0376	58.1879	26.8441	21.2353	34.4326	58.7358	64.7372	58.1563	0.733392	0.854497	0.933108
1321	HMEPH_04465-RA	HMEPH_04465	MSTRG.579	33.2531	26.2951	30.9897	29.4373	31.2869	32.8303	26.5166	26.8974	35.9972	41.6791	39.4056	40.6636	0.140201	0.34534	1.07168
1322	HMEPH_04466-RA	HMEPH_04466	MSTRG.580	146.943	107.201	127.125	62.2354	61.7016	63.2727	69.5638	91.0882	104.121	108.897	75.1705	96.4466	0.00525682	0.0490031	0.617952
1323	HMEPH_04467-RA	HMEPH_04467	MSTRG.578	13.2335	15.3989	14.9136	8.6154	8.96653	8.65719	19.6378	12.6597	15.7195	16.3607	10.8803	15.0519	0.43622	0.658476	0.862726
1324	HMEPH_04468-RA	HMEPH_04468	MSTRG.581	0.913525	0.686766	1.06286	0.44022	0.824746	1.28679	2.02884	1.42108	1.66964	2.17012	1.50649	1.83069	0.165436	0.381393	1.2458
1325	MSTRG.581.1	.	MSTRG.581	0.858311	0.966905	1.2949	1.55196	2.17664	1.60677	3.25257	3.68983	2.31949	2.48051	2.68871	2.63463	0.00268819	0.0336699	1.69988
1326	HMEPH_04469-RA	HMEPH_04469	MSTRG.582	0.465321	0.427414	0.288517	0.713001	0.774282	0.723729	0.845665	0.614674	1.06616	1.47937	1.06193	1.05863	0.00130314	0.0231938	1.34709
1327	HMEPH_04470-RA	HMEPH_04470	MSTRG.583	6.65796	3.22812	3.18344	6.72433	8.40404	6.5287	8.00506	3.94152	5.17186	6.92074	6.59545	7.84946	0.0358255	0.154439	1.43009
1328	MSTRG.583.2	.	MSTRG.583	19.408	10.7908	16.3739	21.6963	21.2866	23.3629	4.29031	14.131	15.9283	22.4543	25.429	32.62	0.718744	0.845504	1.10549
1329	HMEPH_04471-RA	HMEPH_04471	MSTRG.584	19.5672	12.6559	16.562	17.2562	19.5917	18.8755	13.6114	19.1572	18.2228	26.1788	23.9321	29.4314	0.0694382	0.22873	1.19509
1330	HMEPH_04472-RA	HMEPH_04472	MSTRG.585	6.74022	6.47873	7.65861	11.057	16.2063	10.0397	20.586	9.16744	18.7425	14.1743	14.1221	10.0812	0.00788854	0.0622479	1.80431
1331	MSTRG.585.1	.	MSTRG.585	5.67611	9.12845	5.24265	9.32587	6.8839	10.2218	9.95902	9.05368	10.5	11.6805	8.4569	7.4972	0.0286009	0.135147	1.37282
1332	MSTRG.586.1	.	MSTRG.586	7.34765	3.91064	2.92622	5.77434	5.12483	12.8683	0	6.2988	10.3695	7.98878	4.86827	8.41387	0.795115	0.891418	1.12559
1333	MSTRG.586.2	.	MSTRG.586	17.1571	19.2691	19.1452	17.6293	20.1554	14.4809	19.211	17.7633	18.9271	22.4257	25.7355	22.5098	0.655213	0.808694	1.04509
1334	HMEPH_04473-RA	HMEPH_04473	MSTRG.586	6.09347	5.41671	8.45483	5.27728	6.17559	4.69001	12.8145	5.5901	3.83378	8.90759	5.58695	3.19439	0.730677	0.852538	0.924175
1335	MSTRG.586.3	.	MSTRG.586	5.71355	4.54479	4.50901	4.62467	4.84902	3.30754	5.45699	4.58753	8.9727	7.18956	4.88002	3.63702	0.872901	0.935784	1.02814
1336	HMEPH_04474-RA	HMEPH_04474	MSTRG.587	62.2336	34.0309	44.5471	21.4787	20.7871	26.8973	21.7314	18.4658	15.823	24.9837	27.6028	39.1488	0.000276646	0.0102847	0.500056
1337	HMEPH_04475-RA	HMEPH_04475	MSTRG.596	5.57655	6.50599	6.79914	9.42241	9.69586	7.80677	5.71377	6.58739	9.5631	12.3825	11.5797	11.2414	0.0344013	0.150847	1.34662
1338	MSTRG.596.1	.	MSTRG.596	1.74393	1.35491	1.28118	0.799734	0.651644	2.12353	1.0313	0.916423	1.90969	1.68596	1.50631	2.65823	0.524296	0.72222	0.93265
1339	HMEPH_04476-RA	HMEPH_04476	MSTRG.597	120.17	86.0516	110.08	141.249	134.844	144.865	93.8356	90.4783	122.745	187.035	8.61462	73.5804	0.822812	0.908074	0.879082
1340	MSTRG.597.1	.	MSTRG.597	0	0	0	0	0	0	0	0	0	0	180.438	165.324	0.47577	0.686603	2.39973
1341	MSTRG.598.1	.	MSTRG.598	6.30103	1.84367	2.29204	1.34324	0.818672	6.8197	0	0.882081	6.54475	9.38084	1.70741	1.80015	0.449799	0.668022	0.712856
1342	HMEPH_04477-RA	HMEPH_04477	MSTRG.598	42.8204	48.1598	53.1139	48.5245	50.0143	38.0161	95.2476	71.6251	59.3623	82.1163	68.8425	64.3311	0.179895	0.40134	1.29712
1343	HMEPH_04478-RA	HMEPH_04478	MSTRG.599	279.942	187.104	223.524	98.534	88.2398	120.568	76.0768	101.587	95.809	130.301	113.553	153.652	7.2813e-06	0.00189233	0.453317
1344	MSTRG.599.1	.	MSTRG.599	0.762158	0.785697	0.67691	0.632483	0.953882	0.742053	1.02214	0.846052	0.868044	0.777222	0.624498	0.51588	0.628014	0.793086	1.02632
1345	HMEPH_04479-RA	HMEPH_04479	MSTRG.599	22.9852	22.0361	25.0772	16.1378	14.5892	18.4384	10.5409	6.69196	15.9643	18.2855	16.4423	19.6559	0.0053602	0.0496535	0.610506
1346	MSTRG.599.3	.	MSTRG.599	18.7417	15.6172	18.369	10.8037	10.1596	15.3185	8.35443	7.5887	14.9228	14.0723	12.1261	12.6189	0.00192868	0.028298	0.650924
1348	HMEPH_04481-RA	HMEPH_04481	MSTRG.601	3.51577	2.55857	2.28948	2.3728	2.5237	3.19956	2.46157	1.73843	2.39038	2.60116	2.92064	3.37715	0.277783	0.516341	0.931491
1349	MSTRG.602.1	.	MSTRG.602	14.5951	9.75924	15.7173	3.23939	12.4196	12.6385	6.96932	6.73654	3.36174	2.75305	8.2561	12.5044	0.0853511	0.258231	0.531957
1350	HMEPH_04482-RA	HMEPH_04482	MSTRG.602	11.5823	10.3542	3.93345	18.2879	2.52731	5.69155	0.85923	1.42327	18.8148	22.1307	10.8236	2.61671	0.64073	0.800214	0.743411
1352	MSTRG.603.1	.	MSTRG.603	0	0	0	0	0	0	0	4.71039	3.54455	0	0	0	0.360762	0.59473	1.51047
1353	MSTRG.604.1	.	MSTRG.604	1.11022	0.565366	0.577148	0.73134	3.09471	1.35298	0.687312	1.44356	0.951956	0.86492	3.72367	2.41332	0.169	0.386372	1.402
1354	HMEPH_04484-RA	HMEPH_04484	MSTRG.604	4.07338	3.56465	3.82439	4.47815	2.00699	4.86868	2.88953	0.775471	4.72648	4.43098	0.056073	4.3479	0.436214	0.658476	0.736357
1355	MSTRG.603.2	.	MSTRG.603	11.1619	0.951085	1.14259	0.287681	0.268041	10.8014	0.392903	0.119278	0.358945	0.404084	0.360506	0.427434	0.145714	0.352615	0.427916
1356	HMEPH_04485-RA	HMEPH_04485	MSTRG.603	0	8.06003	8.65163	12.6243	13.8807	2.36772	24.323	12.1219	16.3855	19.6089	20.0393	18.9581	0.0483382	0.185425	3.46229
1357	HMEPH_04486-RA	HMEPH_04486	MSTRG.605	30.4731	33.006	16.0709	3.29015	27.0273	16.1893	6.86743	5.74876	5.03715	18.5072	24.0933	9.80866	0.0550723	0.200125	0.410814
1358	MSTRG.605.2	.	MSTRG.605	0	0	20.1256	0	0	15.2385	0.081523	3.33881	0	0	0	0	0.563502	0.749165	0.607923
1359	MSTRG.605.1	.	MSTRG.605	11.9288	0.454832	0.091438	21.3909	0.238374	0.191539	4.20946	7.25068	8.92652	0.167063	0.293273	14.5652	0.652947	0.807369	1.506
1360	MSTRG.589.1	.	MSTRG.589	3.75271	3.9044	4.07843	1.26155	0.211035	0.593822	2.72454	1.00971	1.05688	8.19735	1.45532	2.90056	0.0910043	0.268386	0.511901
1361	MSTRG.589.2	.	MSTRG.589	0	0	0	4.36946	0	7.95172	8.56993	1.52337	5.76008	0	5.04818	6.11583	0.0335893	0.148869	4.08386
1362	HMEPH_04487-RA	HMEPH_04487	MSTRG.589	6.43508	5.95188	4.83442	5.39081	14.5711	4.1457	7.272	9.38053	6.65335	6.1163	7.16584	10.6798	0.307036	0.545263	1.26036
1363	HMEPH_04488-RA	HMEPH_04488	MSTRG.590	9.24356	7.44738	7.37006	6.70713	6.96153	7.46354	3.13627	4.75698	6.14715	6.54994	5.97416	7.93511	0.0439473	0.175215	0.757686
1364	MSTRG.591.1	.	MSTRG.591	1.77341	0.69525	1.40849	0.947495	1.13853	1.09617	0.59711	0.825916	0.980583	1.17382	1.36589	1.22112	0.114488	0.305702	0.878848
1366	HMEPH_04490-RA	HMEPH_04490	MSTRG.592	41.392	29.8705	36.2263	32.4312	31.2736	34.6033	20.2064	20.501	26.8148	31.7395	34.9344	42.1927	0.0498259	0.188824	0.808215
1368	MSTRG.593.1	.	MSTRG.593	1.00744	1.73094	1.26208	0.208881	2.23071	1.42137	2.19976	1.85082	0.840942	1.19232	0.201633	0.426971	0.695549	0.830576	0.911351
1370	HMEPH_04492-RA	HMEPH_04492	MSTRG.588	53.3426	33.8957	41.5713	45.6173	41.1305	49.5346	17.7703	22.3483	29.1387	37.6484	43.647	58.5651	0.279294	0.518056	0.812454
1371	HMEPH_04493-RA	HMEPH_04493	MSTRG.594	30.5218	31.3806	27.4432	21.4743	25.8892	26.4888	19.9591	19.1779	32.9051	33.9619	21.616	28.4691	0.08552	0.258466	0.825089
1372	HMEPH_04494-RA	HMEPH_04494	MSTRG.595	3.19577	4.25448	3.74351	3.2286	3.30199	3.70318	5.49418	1.94998	3.00088	3.56859	2.90297	6.80927	0.776418	0.881097	0.951825
1373	HMEPH_04495-RA	HMEPH_04495	MSTRG.606	23.4615	30.7223	22.9588	19.0191	22.8858	18.7152	31.1264	27.2197	33.2934	27.8425	21.5077	19.024	0.763574	0.872674	0.958907
1374	HMEPH_04496-RA	HMEPH_04496	MSTRG.607	0.731519	0.632683	0.869411	0.469545	1.04474	0.910097	0	0.614805	0.614843	0.639999	0.847062	0.602826	0.468786	0.682053	0.910478
1375	MSTRG.607.1	.	MSTRG.607	12.1165	9.5417	10.5146	11.9704	12.8506	14.8377	6.95332	6.52413	7.87604	9.69752	12.5727	19.0291	0.816852	0.904797	0.963484
1376	HMEPH_04497-RA	HMEPH_04497	MSTRG.608	10.8773	10.2064	8.66215	5.40243	8.32794	6.4956	20.2386	10.029	8.91433	10.1215	8.51357	11.0142	0.810799	0.901204	0.948365
1377	MSTRG.608.1	.	MSTRG.608	37.4611	35.0045	34.3843	34.0507	38.1482	33.6863	65.9034	41.7093	29.3545	34.6041	42.9704	37.544	0.496371	0.702615	1.10197
1378	MSTRG.608.2	.	MSTRG.608	5.31841	6.03242	5.99123	6.65564	7.36555	7.56533	21.6384	12.197	9.61362	5.07443	6.76197	4.50005	0.109009	0.296507	1.43428
1379	HMEPH_04498-RA	HMEPH_04498	MSTRG.609	14.7496	12.0534	13.1047	16.2849	16.5745	17.4764	10.7389	11.7397	16.2929	18.578	19.6282	19.0466	0.102624	0.285901	1.15163
1380	HMEPH_04499-RA	HMEPH_04499	MSTRG.610	46.3283	0	0	0	0	37.4259	11.5354	0	0	0	28.7425	0	0.800629	0.894569	0.729748
1381	MSTRG.610.1	.	MSTRG.610	1.10903	1.9498	2.60905	2.76558	2.92767	0.736235	0.875775	1.43916	2.71176	3.31708	0.634242	2.85836	0.984165	0.992867	0.994628
1382	MSTRG.610.3	.	MSTRG.610	1.27113	22.5865	23.6305	21.3832	21.6366	1.21077	0.525146	9.62314	18.0005	18.2286	1.20524	29.2238	0.83944	0.917679	0.834149
1383	HMEPH_04500-RA	HMEPH_04500	MSTRG.610	7.17103	3.61251	5.825	1.10674	2.79149	7.1551	12.2333	11.3631	3.58874	5.49884	10.2602	4.17797	0.98351	0.992399	1.0085
1384	HMEPH_04501-RA	HMEPH_04501	MSTRG.610	5.06441	4.37316	5.8763	5.54419	5.5787	5.54766	4.12388	5.77489	6.50847	8.434	6.85716	8.51294	0.144338	0.351004	1.14805
1385	MSTRG.610.5	.	MSTRG.610	0.326516	0.190086	0.246791	0.61219	0.486078	0.531276	0.633923	0.363378	0.562498	0.551539	0.479902	0.669464	0.000374704	0.0119243	1.22058
1386	HMEPH_04502-RA	HMEPH_04502	MSTRG.610	2.06943	1.83266	1.63908	0	2.01292	0	2.66787	3.24851	1.52085	1.51762	1.0991	1.77783	0.537771	0.731662	0.811909
1387	MSTRG.610.7	.	MSTRG.610	3.67205	3.57116	4.28512	5.29972	5.71335	5.60288	3.68819	3.67691	4.92592	4.36972	4.42264	4.4157	0.123079	0.319101	1.15956
1390	MSTRG.613.1	.	MSTRG.613	23.5868	11.1978	10.7758	7.44181	0.43219	0.478776	1.68101	11.4571	0.531496	5.07754	7.69573	10.1213	0.0599439	0.21087	0.279493
1392	MSTRG.613.2	.	MSTRG.613	0	2.36781	2.09239	0	7.37832	7.5993	0	1.50622	6.45993	1.17756	0.811398	3.37628	0.61807	0.787698	1.34353
1393	MSTRG.613.4	.	MSTRG.613	2.05645	4.03044	5.1257	0.34666	2.28699	2.6658	8.97113	2.35187	2.23374	1.44966	1.76662	3.39654	0.417514	0.644207	0.741415
1394	HMEPH_04504-RA	HMEPH_04504	MSTRG.613	1.28958	6.40543	5.45149	0.421005	0	0	0	1.69368	0	2.11798	2.91523	2.52683	0.0413936	0.168773	0.360524
1395	HMEPH_04505-RA	HMEPH_04505	MSTRG.614	0.75679	0.449008	1.23279	0.707661	0	1.1017	0.09646	0.949487	0.644624	0.542213	0.696664	0.169038	0.370771	0.603257	0.845256
1396	MSTRG.614.1	.	MSTRG.614	3.11791	2.17773	9.54027	3.32523	3.97051	3.02957	2.79165	2.52247	4.01368	3.90264	3.45651	3.44067	0.385916	0.616876	0.827909
1397	HMEPH_04506-RA	HMEPH_04506	MSTRG.614	38.343	42.7715	24.0396	43.842	49.2483	41.6031	34.0046	30.9208	49.3382	51.2559	42.2866	41.8857	0.178418	0.399318	1.21246
1398	MSTRG.615.1	.	MSTRG.615	0.592286	0.358824	0.259398	7.16015	0.410532	0.351951	0.266247	0.279409	0.584196	0.527526	0.338754	0.453076	0.549087	0.739421	1.25512
1399	MSTRG.615.2	.	MSTRG.615	0	0	0	7.3586	0	0	0	0	0	0	0	0	0.510717	0.712394	1.3326
1400	HMEPH_04507-RA	HMEPH_04507	MSTRG.615	27.0008	20.7595	33.6044	0.882103	14.2785	17.4517	11.6433	14.0519	21.3049	22.1506	13.6359	17.9953	0.0920163	0.270107	0.449799
1401	MSTRG.615.3	.	MSTRG.615	6.94192	6.95277	8.11947	0.579377	4.80749	3.74347	4.47065	4.34639	6.33269	6.55369	4.64478	5.46484	0.0788105	0.246606	0.592546
1402	MSTRG.611.1	.	MSTRG.611	0.486658	0.443233	0.358169	0.408277	0.246441	0.173293	0.82761	0.702411	1.41735	0.536276	0.466991	0.960872	0.479143	0.689318	1.11177
1404	HMEPH_04509-RA	HMEPH_04509	MSTRG.612	458.363	276.472	288.576	91.2038	90.1102	113.617	156.618	137.135	132.85	166.698	194.221	219.448	0.000349391	0.0115403	0.401014
1405	HMEPH_04510-RA	HMEPH_04510	MSTRG.616	47.1893	23.4291	31.7391	17.7094	18.0461	22.4895	9.38242	14.5759	11.9172	15.7012	22.0377	33.9132	0.0043838	0.0442299	0.512657
1406	MSTRG.616.2	.	MSTRG.616	1.04562	1.91163	1.86555	2.03721	2.16332	1.12976	1.66634	0.363099	1.69706	1.03138	2.20345	2.8713	0.918267	0.960244	0.979526
1407	MSTRG.616.1	.	MSTRG.616	1.9014	0.161234	0.663607	0.813016	0.964021	2.43734	0	0.157656	0.727124	1.72231	1.17286	0.231916	0.871445	0.935076	0.957426
1409	HMEPH_04512-RA	HMEPH_04512	MSTRG.617	10.5393	7.9432	26.5025	10.7188	28.1889	36.43	17.7607	12.8709	14.7305	24.9387	31.2115	12.3665	0.322468	0.559847	1.39658
1410	MSTRG.617.2	.	MSTRG.617	22.0905	15.0842	0	21.0376	0	0	0	0	8.79684	0	0	0	0.184288	0.40649	0.26563
1411	MSTRG.617.1	.	MSTRG.617	4.71694	4.1104	6.1127	5.41369	5.88129	7.00386	4.72471	3.64263	3.74563	6.167	6.64062	19.4629	0.543854	0.735886	1.13272
1412	MSTRG.617.3	.	MSTRG.617	1.99067	0.456267	1.41445	0.897609	0.961683	0.908836	0.925534	0.431702	0.613141	1.35768	1.51633	19.2521	0.989043	0.994761	1.00494
1413	MSTRG.618.1	.	MSTRG.618	4.89545	4.09886	4.46231	6.64991	7.86574	7.40755	5.19617	3.16688	6.06297	7.19451	7.88741	7.60546	0.043688	0.174628	1.30088
1414	HMEPH_04513-RA	HMEPH_04513	MSTRG.618	0.396687	1.86403	0.221324	0.274437	1.50254	2.28008	1.6207	0.23959	1.36775	0.354471	1.98293	0.24509	0.625456	0.792045	1.16142
1415	MSTRG.619.1	.	MSTRG.619	0.008656	0.004573	0	0.121303	0	6.86986	0.076277	0.048867	2.67726	0.022112	0.033142	0.145796	0.416682	0.643498	1.48417
1416	HMEPH_04514-RA	HMEPH_04514	MSTRG.619	24.8469	26.5627	29.988	35.7591	32.7017	20.2922	47.0767	46.44	43.4478	50.0562	37.3464	29.1259	0.092919	0.271531	1.37348
1417	HMEPH_04515-RA	HMEPH_04515	MSTRG.620	74.2307	62.9937	70.602	64.3285	59.224	65.277	34.0979	40.7715	48.7826	60.756	70.0698	74.802	0.0746502	0.238489	0.7834
1418	HMEPH_04516-RA	HMEPH_04516	MSTRG.621	0	2.76976	3.41644	4.21045	2.99621	3.58242	3.87955	5.7149	4.60118	3.59304	3.6217	3.20132	0.0163681	0.0965218	2.00239
1419	MSTRG.621.1	.	MSTRG.621	8.67983	5.15434	6.99308	5.86311	8.03233	7.30179	17.4639	10.144	11.2425	14.0759	9.22119	9.1166	0.152527	0.362776	1.36963
1420	MSTRG.625.1	.	MSTRG.625	17.7271	15.4031	15.7987	16.2191	17.9922	19.0255	8.71151	12.5947	13.3646	14.9957	18.8423	27.7334	0.653592	0.807742	0.937151
1421	HMEPH_04517-RA	HMEPH_04517	MSTRG.625	0.462678	0.257121	0.109939	0.718735	0.073141	0.457894	0	0.923466	0.051165	1.06123	0.388009	0.710466	0.520925	0.71927	1.12409
1422	HMEPH_04518-RA	HMEPH_04518	MSTRG.626	1.38229	0.70984	1.11081	2.01916	2.70886	2.16848	1.52819	3.32878	1.64924	2.36581	3.00049	6.03026	0.0130371	0.0839858	1.6867
1423	MSTRG.627.1	.	MSTRG.627	0.333152	0.336239	0.401429	0.677059	0.590676	1.27504	0.945964	1.62092	0.725123	1.3655	2.26669	3.49561	0.0239981	0.121344	1.63678
1424	HMEPH_04519-RA	HMEPH_04519	MSTRG.628	0.363495	0.279961	0.460192	0.531615	0.628424	0.312973	0.996581	1.61046	1.00098	1.64708	1.6209	2.62757	0.0538882	0.197241	1.50565
1425	HMEPH_04520-RA	HMEPH_04520	MSTRG.629	14.6081	16.888	14.6316	15.5128	14.1407	13.6239	7.45235	7.81276	14.0723	14.243	12.4639	11.371	0.131006	0.331239	0.780972
1426	MSTRG.629.2	.	MSTRG.629	0	0.00331	0	0	0	0	10.8727	0.005031	0	0	0	0.002965	0.525964	0.722289	1.38709
1427	HMEPH_04521-RA	HMEPH_04521	MSTRG.629	50.265	27.2246	28.2698	46.8842	7.83525	39.935	4.34692	17.5774	9.97803	21.6504	36.2628	26.5784	0.212789	0.441875	0.536668
1428	MSTRG.629.4	.	MSTRG.629	0.148002	82.4536	93.4735	0.171278	67.8086	0.083163	52.1814	87.0425	72.8735	56.3082	0.633182	48.9234	0.946361	0.974626	0.904333
1429	HMEPH_04522-RA	HMEPH_04522	MSTRG.630	12.3701	6.32909	8.07185	5.29782	4.63685	6.62704	2.74188	3.05798	3.79408	4.55022	6.93461	10.8485	0.00574838	0.0517489	0.586221
1430	HMEPH_04523-RA	HMEPH_04523	MSTRG.631	15.4217	11.9271	12.9379	14.8136	14.9835	15.2926	7.46205	10.4481	13.4113	15.0952	16.3086	17.4632	0.850447	0.923376	0.978296
1431	HMEPH_04524-RA	HMEPH_04524	MSTRG.632	3.80102	3.71108	3.22072	3.26362	3.26741	4.56881	3.25569	3.28863	2.47109	4.85459	5.45188	2.60703	0.973927	0.987472	0.995415
1432	MSTRG.632.1	.	MSTRG.632	0.701405	0.742859	1.08337	1.91897	2.69647	2.26765	2.34209	1.12334	2.33015	2.71719	2.43534	2.73809	0.000194218	0.00855779	1.72503
1434	MSTRG.632.3	.	MSTRG.632	0.801211	1.50016	0.991788	2.26801	2.35777	1.68509	2.33867	1.72255	2.31725	2.63972	2.65275	2.31883	0.000680405	0.0164657	1.5557
1435	MSTRG.632.4	.	MSTRG.632	0.692328	0.774682	1.093	2.01556	2.48416	1.94942	2.41487	1.18552	3.49521	2.63697	3.21441	2.87832	0.000658133	0.0161782	1.79684
1436	MSTRG.633.1	.	MSTRG.633	6.20796	4.9951	15.821	8.08931	12.1151	6.99258	1.03834	6.2089	2.74347	4.08341	1.72497	17.6365	0.413736	0.641156	0.664287
1437	HMEPH_04525-RA	HMEPH_04525	MSTRG.634	52.3182	52.249	59.7709	51.1936	50.1966	50.2279	103.285	63.4736	72.1294	72.96	58.0002	55.6857	0.37166	0.604004	1.14912
1438	HMEPH_04526-RA	HMEPH_04526	MSTRG.635	43.3657	40.6955	46.6096	41.605	42.4869	41.9068	88.2678	50.6349	60.0949	61.1177	48.184	49.1179	0.261791	0.498776	1.20017
1439	HMEPH_04527-RA	HMEPH_04527	MSTRG.636	77.5791	50.415	68.6766	68.0736	53.5044	66.3619	43.5911	36.5108	39.7433	46.5121	45.582	62.5448	0.094214	0.273395	0.765249
1440	MSTRG.636.1	.	MSTRG.636	12.2824	8.57329	12.2658	14.0559	17.5897	17.0909	17.6703	12.7355	21.5096	15.4891	19.7094	18.0861	0.00191152	0.0281838	1.47087
1441	HMEPH_04528-RA	HMEPH_04528	MSTRG.637	2013.83	2005.87	2313.88	1574.15	1197.1	1407.1	848.246	711.051	1379.9	1546.56	1177.66	1641.98	0.00307503	0.0361008	0.563763
1442	HMEPH_04529-RA	HMEPH_04529	MSTRG.638	11.2451	7.24834	9.63705	7.13524	7.69507	8.3666	2.98156	5.43006	6.14817	6.9084	10.5654	10.2317	0.0822786	0.252535	0.738412
1443	HMEPH_04530-RA	HMEPH_04530	MSTRG.633	13.7982	3.71017	54.3672	16.4296	38.5204	25.6382	2.90944	3.43903	6.69761	10.7156	53.9131	9.99801	0.75061	0.86511	0.806718
1444	MSTRG.633.2	.	MSTRG.633	14.0047	11.9267	1.97807	0	2.10147	0	7.95411	7.23655	11.2471	11.8134	0	45.3753	0.48556	0.693891	0.533397
1445	HMEPH_04531-RA	HMEPH_04531	MSTRG.633	92.6865	64.87	60.2323	55.1698	30.1473	59.5178	23.0101	40.792	28.979	39.5031	68.2293	0.00605	0.271365	0.50917	0.433836
1446	HMEPH_04532-RA	HMEPH_04532	MSTRG.639	3.76782	3.29205	23.3922	1.85593	1.44874	16.5177	20.8454	4.16936	17.9457	24.5795	19.7887	4.75641	0.820773	0.907022	1.16249
1447	MSTRG.639.1	.	MSTRG.639	25.7056	26.3506	6.80051	16.0953	21.3254	5.66794	5.27574	25.6359	5.51898	6.87465	5.9756	27.513	0.415832	0.642885	0.667217
1448	HMEPH_04533-RA	HMEPH_04533	MSTRG.622	2.77402	3.69241	2.66456	2.56202	1.87172	2.68663	1.41505	1.33055	1.3101	2.51168	2.41168	2.80094	0.0427657	0.172387	0.742865
1449	MSTRG.622.1	.	MSTRG.622	11.2025	4.91079	8.35915	6.76891	7.4896	7.1165	3.71507	3.57859	6.89584	5.93045	6.9024	8.6451	0.0768574	0.242768	0.773886
1451	MSTRG.623.1	.	MSTRG.623	4.88697	0.620826	0.652055	0.455916	1.24192	0.764264	1.4284	2.15657	0.222428	0.919782	0.604569	0.67177	0.346883	0.582638	0.745534
1452	HMEPH_04535-RA	HMEPH_04535	MSTRG.623	0	2.2284	3.4716	1.24001	2.50414	2.97723	0	0	2.18062	1.99672	3.14496	4.00761	0.979407	0.990488	1.01061
1453	MSTRG.623.2	.	MSTRG.623	0.181165	1.16976	0.525443	2.8424	1.02061	1.16994	0.500251	0.431285	2.02403	1.39641	1.87739	3.74117	0.126508	0.324536	1.5207
1454	MSTRG.624.1	.	MSTRG.624	11.2353	2.70601	6.47182	1.42256	0.857104	2.32191	2.80216	1.10055	1.87518	3.05163	2.19361	2.99815	0.00104305	0.020455	0.401453
1455	HMEPH_04536-RA	HMEPH_04536	MSTRG.624	8.01819	0.942606	3.51201	0	0.350443	1.88571	1.09119	0	1.9787	1.84385	1.6763	2.48538	0.0021416	0.0299654	0.427784
1456	HMEPH_04537-RA	HMEPH_04537	MSTRG.640	1.10066	0.503395	0.745979	0.809026	1.10731	1.13605	1.011	0.871657	1.27402	1.32792	1.62205	1.96252	0.000892754	0.0187354	1.20862
1457	MSTRG.641.1	.	MSTRG.641	1.75656	1.71898	1.64144	2.58528	1.62775	2.06088	0.359411	0.747153	0.182867	1.13221	0.800418	2.44248	0.358555	0.593024	0.787315
1458	HMEPH_04538-RA	HMEPH_04538	MSTRG.641	1.84047	1.00949	1.16069	0	0.357488	0	0	0.676201	0.438036	0	0.9382	1.62223	0.0196295	0.108004	0.569873
1459	MSTRG.641.2	.	MSTRG.641	1.95047	1.27291	1.4621	0	1.30981	2.41318	2.19767	1.1961	2.34278	3.89476	3.56466	1.97766	0.832107	0.913298	1.05472
1460	HMEPH_04539-RA	HMEPH_04539	MSTRG.642	16.0587	8.63352	11.5335	2.22501	10.5988	2.90705	3.07508	1.86435	1.37469	2.07668	14.7687	2.95371	0.0288269	0.135757	0.344085
1461	MSTRG.642.1	.	MSTRG.642	0.881713	0.577126	0.735432	4.67	1.90323	5.66319	0.485107	2.30977	4.00146	4.90547	0.86748	8.07655	0.0458444	0.17969	2.18726
1462	HMEPH_04540-RA	HMEPH_04540	MSTRG.644	8.09652	20.9434	11.2826	12.5817	12.9373	13.2108	14.5017	20.5918	14.997	11.6681	11.5698	8.41778	0.438547	0.659654	1.09993
1463	HMEPH_04541-RA	HMEPH_04541	MSTRG.645	8.26891	6.56988	7.41819	5.81618	5.56595	6.50866	3.94798	2.8424	7.13202	7.03427	6.41787	7.6531	0.0170942	0.0991525	0.760872
1464	MSTRG.646.1	.	MSTRG.646	0.024663	0.321016	0	0.50326	4.05711	0.077896	0.08234	0.277204	0.154599	5.48766	0.039902	0.042496	0.408602	0.636546	1.48419
1465	HMEPH_04542-RA	HMEPH_04542	MSTRG.646	13.4411	8.62141	10.9594	8.22816	4.33681	10.1721	4.90675	5.06256	7.74399	3.17264	10.1129	10.0102	0.0652638	0.220985	0.625392
1467	MSTRG.647.1	.	MSTRG.647	2.80826	2.57495	2.51146	1.69142	1.56667	1.90887	2.03287	1.9831	3.50861	3.40548	2.8198	0.716478	0.406188	0.634051	0.848039
1468	MSTRG.647.3	.	MSTRG.647	0.986072	0.036642	0	0.924091	1.16674	1.49758	0	0	0	0	0	1.98431	0.745824	0.862111	1.10171
1471	HMEPH_04545-RA	HMEPH_04545	MSTRG.643	199.671	175.614	178.327	110.402	142.535	133.035	113.034	86.9937	100.947	140.067	204.888	355.959	0.0734987	0.23605	0.712964
1472	HMEPH_04546-RA	HMEPH_04546	MSTRG.648	2.91364	3.51191	3.29858	3.75044	3.94645	3.95629	2.32199	2.53123	4.05858	3.52818	4.11796	3.21905	0.710448	0.840004	1.03854
1473	HMEPH_04547-RA	HMEPH_04547	MSTRG.649	51.1297	30.0497	40.5275	35.2126	34.6987	39.6772	21.4667	21.2859	27.4306	33.0357	39.9305	42.7194	0.0554424	0.201054	0.774571
1474	MSTRG.649.1	.	MSTRG.649	1.53522	0.816256	1.73618	1.48155	1.65072	1.81209	1.34982	1.07713	1.7831	1.73218	1.50485	1.56911	0.36026	0.594377	1.07201
1476	MSTRG.651.1	.	MSTRG.651	1.34554	3.97714	1.12289	3.61246	1.1637	5.12423	0.490035	0.477353	2.13497	2.31061	2.61521	4.61618	0.955271	0.978287	1.01923
1477	HMEPH_04549-RA	HMEPH_04549	MSTRG.651	6.66981	0.670694	3.50136	1.11645	2.62678	1.5106	0.939545	0.593077	0.63575	0.815524	2.02517	1.1951	0.0517007	0.192944	0.544069
1478	HMEPH_04550-RA	HMEPH_04550	MSTRG.652	5.87168	1.74455	4.09832	2.74618	4.76346	6.3401	1.81299	2.88976	2.1181	1.83677	2.25964	3.11332	0.472421	0.684524	0.832096
1479	MSTRG.652.1	.	MSTRG.652	9.29391	3.62064	8.05426	3.40993	4.86705	10.0104	10.3815	3.96025	3.95114	4.7479	1.58754	11.3207	0.517978	0.717425	0.797394
1480	HMEPH_04551-RA	HMEPH_04551	MSTRG.653	49.8533	30.0793	38.5656	34.3868	39.5736	55.5297	19.2893	24.0534	32.0765	33.7843	29.5188	49.4631	0.282011	0.520618	0.833469
1481	MSTRG.652.3	.	MSTRG.652	5.11274	20.9985	4.22118	0.13325	3.85689	6.02981	0.975093	1.97195	0.28894	0.145244	0.205959	0.429253	0.0140995	0.0879041	0.241005
1482	MSTRG.652.4	.	MSTRG.652	15.3262	3.69753	14.0267	3.79081	11.0925	10.5435	0.818489	5.60694	3.58303	3.59448	4.28207	0.488675	0.157089	0.36923	0.462415
1483	MSTRG.652.5	.	MSTRG.652	0	0	0	2.54743	0	0	0	0	1.28526	1.1762	1.40905	2.87238	0.142608	0.348791	1.66796
1485	MSTRG.652.7	.	MSTRG.652	0	0	0	23.8817	0	0	0	0	20.0584	27.6181	26.4699	38.1468	0.111928	0.301489	5.19573
1486	HMEPH_04552-RA	HMEPH_04552	MSTRG.652	4.13228	6.5036	6.36812	8.42362	3.97582	7.64138	5.68803	6.00948	5.15609	13.8585	9.74686	3.55031	0.543865	0.735886	1.16829
1488	MSTRG.652.10	.	MSTRG.652	0	14.8573	0.161951	22.1858	10.4305	19.1793	0	16.1051	0.357571	26.0733	23.299	0	0.265	0.502128	3.22487
1489	MSTRG.652.11	.	MSTRG.652	27.4601	0	0.010769	0.711755	0.890915	0.934536	0	0.802013	0.091696	1.23693	1.24465	26.4474	0.448024	0.666904	0.611407
1490	MSTRG.652.9	.	MSTRG.652	0	0.923907	0.218913	0.957446	0.973222	0.853353	0.023728	0.907734	0.539589	1.78359	5.12781	0	0.317825	0.555358	1.46111
1491	MSTRG.652.13	.	MSTRG.652	1.32179	3.92185	20.8007	3.58266	3.3389	2.82886	26.1954	2.76128	34.8804	5.49294	3.53917	0.968608	0.921527	0.96179	1.07121
1494	HMEPH_04554-RA	HMEPH_04554	MSTRG.655	1.68846	3.79659	9.1e-05	0.000169	0.800903	4.37267	1.23668	0.070578	0.216112	0.932862	0.001368	17.0076	0.737555	0.85707	0.822202
1495	MSTRG.655.1	.	MSTRG.655	23.02	7.07729	11.9306	9.41478	19.6758	6.45508	4.0324	0.754756	23.6344	7.61123	16.926	5.50954	0.321192	0.558841	0.602728
1496	MSTRG.655.2	.	MSTRG.655	8.43287	7.54649	18.0409	15.0202	5.98803	6.09934	14.0162	7.7862	3.39747	16.1319	9.75799	4.78931	0.567155	0.752098	0.826137
1497	MSTRG.655.3	.	MSTRG.655	0.453408	2.295	0.081027	0.103731	0.448424	1.97776	3.40677	11.7327	0.635637	3.72821	0.301798	3.35371	0.341486	0.578153	1.69813
1498	MSTRG.655.5	.	MSTRG.655	0	0	2.81876	2.25598	0	0	0	0	0	0	0	0	0.418326	0.644559	0.751521
1499	MSTRG.655.6	.	MSTRG.655	0	0	3.88686	0	0	0	0	0	0	0	5.4584	0	0.496766	0.702987	0.709807
1500	HMEPH_04555-RA	HMEPH_04555	MSTRG.655	0	4.2668	0	0	0	3.05112	0	0	0	0	0	3.49625	0.600438	0.774962	0.765018
1501	MSTRG.655.7	.	MSTRG.655	0.823531	8.25665	0.138195	0.238176	0.883048	6.98967	1.87397	0.192933	0.71031	2.26064	0.222345	5.14872	0.783869	0.885841	0.856376
1502	HMEPH_04556-RA	HMEPH_04556	MSTRG.655	6.05309	18.0551	0.057853	0.090006	0.142749	24.8152	5.09418	0.110893	0.343925	2.15434	0.163692	23.0116	0.492774	0.699881	0.529022
1503	MSTRG.656.1	.	MSTRG.656	0.556758	1.09596	0.714382	0.87607	1.65141	0.40678	0.810168	0.31229	0.431622	2.52452	0.859688	1.39587	0.7684	0.875836	1.06237
1504	HMEPH_04557-RA	HMEPH_04557	MSTRG.656	1.86428	1.99166	1.81133	1.67602	1.79507	2.92822	0	1.40929	3.37421	0	2.28987	1.04883	0.544839	0.736481	0.808227
1505	MSTRG.656.2	.	MSTRG.656	2.66973	2.5389	2.42345	3.9781	2.80769	3.25384	3.26902	2.78541	3.76986	3.38535	2.93942	2.75581	0.0266501	0.129295	1.18818
1506	HMEPH_04558-RA	HMEPH_04558	MSTRG.657	22.6129	21.7426	18.7845	8.6867	10.8805	10.7511	16.5938	17.0179	12.9151	14.6249	18.0162	21.031	0.0342738	0.150547	0.669865
1507	HMEPH_04559-RA	HMEPH_04559	MSTRG.654	2.20208	4.50662	2.53063	3.02049	3.38474	3.82274	2.6774	4.93554	5.83976	6.11472	3.68744	3.1363	0.232149	0.464657	1.25179
1508	MSTRG.654.1	.	MSTRG.654	10.9566	10.4267	12.336	17.8451	18.8412	15.9276	13.5345	15.1313	26.2335	28.2401	19.7649	15.8751	0.0105773	0.0741465	1.57028
1509	MSTRG.654.2	.	MSTRG.654	2.55818	4.62385	2.78742	4.02851	4.69021	3.56273	4.29272	5.36139	9.4903	5.28428	6.9108	4.14115	0.0715638	0.232833	1.44885
1510	HMEPH_04560-RA	HMEPH_04560	MSTRG.654	29.608	24.1405	21.0536	21.7864	25.7079	24.4851	51.9396	53.0714	28.5351	30.4555	17.2094	26.063	0.398639	0.627636	1.20897
1511	HMEPH_04561-RA	HMEPH_04561	MSTRG.659	39.8707	31.6971	41.2918	32.3177	31.4461	36.3424	22.6565	26.5493	34.1947	39.9624	38.5922	42.7313	0.0614132	0.21344	0.861578
1512	MSTRG.659.1	.	MSTRG.659	3.14432	1.03886	1.01454	1.52392	1.07937	0.879944	5.03785	0.666825	0.775638	0.579032	2.79594	4.9171	0.973362	0.98722	0.988316
1513	HMEPH_04562-RA	HMEPH_04562	MSTRG.659	15.9531	17.2471	16.9211	18.4219	18.7463	17.3781	18.9646	19.3435	22.3462	23.683	18.183	10.4717	0.421136	0.646611	1.10945
1514	MSTRG.659.3	.	MSTRG.659	12.1294	1.41606	11.8186	6.59961	3.05446	0.991236	4.48986	0.628303	9.8755	9.69137	11.7545	16.2258	0.496053	0.702341	0.732365
1515	MSTRG.659.4	.	MSTRG.659	1.46027	1.07676	0.891424	1.46143	1.12025	0.920551	6.65654	0.710302	1.61458	0.754906	2.53093	11.2406	0.454581	0.671889	1.37561
1516	MSTRG.659.5	.	MSTRG.659	12.1134	1.44182	12.7542	6.9339	3.12458	1.02995	5.33767	0.667175	17.7648	11.9991	42.2597	65.4646	0.980762	0.991144	0.985734
1517	HMEPH_04563-RA	HMEPH_04563	MSTRG.659	96.2326	59.6968	63.3181	54.2306	43.4136	51.0059	4.36678	22.7539	15.3177	34.5351	3.62451	7.52527	0.0645618	0.219731	0.275571
1518	MSTRG.659.7	.	MSTRG.659	0	38.8169	0	0	35.7717	55.19	0	22.3726	3.33008	0	0.559204	1.49675	0.738071	0.857402	1.50336
1519	MSTRG.658.1	.	MSTRG.658	11.5651	1.2308	10.9669	1.12649	6.84566	7.48393	3.83917	4.89099	6.87456	2.28388	1.70309	11.1537	0.444826	0.664186	0.710856
1521	HMEPH_04565-RA	HMEPH_04565	MSTRG.658	5.91323	11.1922	2.33645	11.526	2.42129	2.11415	1.63512	2.00873	1.77103	13.2084	13.6869	2.85305	0.619394	0.788215	0.766689
1522	HMEPH_04566-RA	HMEPH_04566	MSTRG.660	90.8943	29.8499	43.8123	23.0575	22.0416	41.0389	13.2052	20.3575	18.8034	25.3972	26.1957	67.5898	0.00782674	0.0619003	0.487227
1523	MSTRG.661.1	.	MSTRG.661	137.367	132.416	43.2203	34.0851	22.7638	63.4977	27.5454	41.4839	37.2852	18.6231	23.345	66.8904	0.016572	0.097188	0.369266
1524	HMEPH_04567-RA	HMEPH_04567	MSTRG.661	43.5677	25.7558	130.638	40.4083	38.8418	16.3732	5.16785	7.77491	5.82828	41.6762	51.0908	48.8881	0.103187	0.286799	0.368933
1525	HMEPH_04568-RA	HMEPH_04568	MSTRG.662	231.174	170.116	210.822	269.619	270.535	265.592	166.794	312.459	273.595	353.327	341.626	406.061	0.0335709	0.148869	1.36985
1526	HMEPH_04569-RA	HMEPH_04569	MSTRG.663	75.1063	79.101	84.5367	109.807	118.83	103.952	67.1352	54.2254	162.581	171.596	163.172	129.093	0.15456	0.36566	1.3365
1527	HMEPH_04570-RA	HMEPH_04570	MSTRG.664	24.0694	24.9298	27.8134	20.0526	18.7991	19.7837	21.0557	19.5477	25.5797	28.0722	23.2519	21.734	0.0610972	0.212798	0.84884
1528	MSTRG.665.1	.	MSTRG.665	7.77849	8.22848	7.958	11.5424	12.0877	11.6472	3.85095	8.35653	13.4414	11.7142	13.6066	10.547	0.345093	0.581153	1.21789
1529	HMEPH_04571-RA	HMEPH_04571	MSTRG.665	9.06606	11.4287	9.04687	11.8532	15.2337	12.8487	12.1776	11.1437	12.9792	16.3439	12.1715	9.59934	0.0429161	0.172847	1.26371
1530	MSTRG.666.1	.	MSTRG.666	0.506697	1.18572	0.395461	0.81301	1.56345	1.13492	2.09945	0.820999	2.61055	1.41009	1.275	0.78303	0.0775595	0.244022	1.40841
1531	HMEPH_04572-RA	HMEPH_04572	MSTRG.667	131.346	126.526	137.272	78.0485	94.6295	105.47	63.5769	77.1335	143.417	142.417	105.683	102.615	0.0332818	0.14826	0.721116
1532	HMEPH_04573-RA	HMEPH_04573	MSTRG.668	35.5757	35.9156	37.0451	30.256	30.4486	32.1233	29.9106	29.0847	33.5546	37.5161	35.6486	33.2834	0.0113999	0.0777575	0.885608
1533	HMEPH_04574-RA	HMEPH_04574	MSTRG.669	6.21636	4.58849	5.01791	3.5305	7.02097	1.91967	5.59732	3.79439	5.76434	4.82888	5.24852	3.53439	0.462422	0.677227	0.860863
1534	MSTRG.669.1	.	MSTRG.669	1.84223	1.18028	1.39544	1.2131	1.56309	3.12208	2.27454	1.26139	1.26548	1.93288	2.95903	2.36574	0.305581	0.544193	1.15283
1535	MSTRG.669.2	.	MSTRG.669	2.18492	2.46656	4.93158	7.69229	4.22847	6.91314	1.99405	11.3896	6.03374	10.1333	8.54546	8.38546	0.0585988	0.208012	1.87345
1536	MSTRG.669.3	.	MSTRG.669	2.31413	1.39033	1.36999	1.33761	1.77222	2.72525	4.01401	1.31778	1.44498	2.13236	3.62694	2.92432	0.362664	0.59622	1.18372
1537	HMEPH_04575-RA	HMEPH_04575	MSTRG.670	63.9373	50.7488	56.0602	47.8808	45.006	47.2692	27.4108	30.61	42.126	42.7615	47.2887	53.2916	0.00859657	0.0653467	0.718445
1538	HMEPH_04576-RA	HMEPH_04576	MSTRG.671	50.0662	31.5028	42.8264	39.8731	42.636	45.4589	33.6558	33.4052	42.3881	54.8223	49.823	54.0001	0.696498	0.831319	1.02132
1539	MSTRG.672.1	.	MSTRG.672	0.787686	0.037636	0.014623	0.322055	1.21357	0.332395	0.20408	0.000127	0.510744	1.63216	0.514254	0.015207	0.543603	0.73585	1.1462
1541	HMEPH_04577-RA	HMEPH_04577	MSTRG.672	0	0.469383	0.873264	0.637559	0	0.80604	0	0.66736	0.286544	0	0.921255	3.20168	0.823941	0.908806	1.06847
1542	HMEPH_04578-RA	HMEPH_04578	MSTRG.673	3.7404	2.15396	6.22832	1.62922	3.99619	4.13477	2.02934	2.28961	2.49252	3.57206	3.04662	5.60074	0.203675	0.430706	0.804233
1543	MSTRG.673.1	.	MSTRG.673	7.63908	3.69467	1.86908	4.20357	1.78231	2.99587	1.4731	1.04619	1.87746	1.78625	3.40465	3.80108	0.108199	0.295021	0.653205
1544	HMEPH_04579-RA	HMEPH_04579	MSTRG.675	2.60783	1.76367	1.77507	1.22933	0.995184	1.10554	0	0.374661	1.09377	1.00437	1.96029	1.54826	0.0131898	0.084487	0.61575
1545	MSTRG.675.1	.	MSTRG.675	2.62209	0.163881	1.27206	0.592101	0.79605	0.846916	0.958497	0.335505	0.184279	0.801245	0.512997	1.344	0.16675	0.383212	0.757705
1546	HMEPH_04580-RA	HMEPH_04580	MSTRG.676	3.46636	2.37039	2.04155	2.80796	2.47196	3.32256	0	1.53421	4.37025	2.90888	2.83009	2.36675	0.608304	0.78102	0.863293
1547	MSTRG.676.1	.	MSTRG.676	16.7362	8.5518	6.57069	6.43329	5.87826	10.1417	10.6268	6.85957	12.0483	7.81525	9.18006	10.9953	0.395992	0.62537	0.858332
1548	MSTRG.676.2	.	MSTRG.676	0	0	8.88694	9.24662	6.78568	7.70875	0	0	0	6.54898	5.69354	6.49595	0.485482	0.693879	1.70543
1549	MSTRG.676.3	.	MSTRG.676	1.01589	4.63601	0.520964	0.189055	4.45234	0.545328	0.26192	4.356	0.618201	4.22613	5.2123	4.59835	0.822943	0.908098	1.12313
1550	HMEPH_04581-RA	HMEPH_04581	MSTRG.677	0.823243	0.6959	1.1356	0.904375	1.28711	0.89672	1.67681	0.90637	0.948143	1.0242	1.01224	1.14751	0.241539	0.475631	1.10696
1551	MSTRG.677.1	.	MSTRG.677	5.06368	4.92522	5.30399	9.12796	9.58052	8.4714	7.21255	7.50607	11.9127	10.6926	10.0489	6.65794	0.00176147	0.0270317	1.61557
1552	HMEPH_04582-RA	HMEPH_04582	MSTRG.678	1.13265	1.74477	0.990852	1.1955	1.40746	0.540153	2.24149	0.517233	1.13019	1.12127	1.31728	1.23881	0.728002	0.851115	0.946062
1554	MSTRG.678.1	.	MSTRG.678	1.1402	0.439185	1.34623	1.90285	2.11231	1.1449	0	1.44242	1.89729	2.35444	1.57727	1.16055	0.435968	0.658424	1.20837
1555	HMEPH_04583-RA	HMEPH_04583	MSTRG.679	6.25305	4.21281	4.55243	5.03634	2.90977	5.699	2.19841	2.08682	4.5986	4.99492	3.93197	5.30533	0.122791	0.318885	0.788136
1557	MSTRG.674.1	.	MSTRG.674	0.621651	0.780351	0.692075	0.674546	0.940558	0.778004	2.444	0.929198	0.738034	0.893065	5.53744	1.2707	0.315169	0.552684	1.34917
1558	HMEPH_04585-RA	HMEPH_04585	MSTRG.674	2.50038	2.58369	2.34122	4.98075	5.31374	4.53913	2.12904	4.64497	5.90742	5.48766	0	3.50057	0.494654	0.701396	1.31456
1559	HMEPH_04586-RA	HMEPH_04586	MSTRG.683	7.88294	7.57202	7.83177	10.7322	11.4632	10.0856	8.80948	10.0408	12.1213	12.3293	11.9098	12.4807	0.000149299	0.00749357	1.35328
1560	HMEPH_04587-RA	HMEPH_04587	MSTRG.684	13.7616	11.8819	14.4869	16.883	17.3239	17.602	13.955	13.9871	18.0974	20.686	20.392	19.6383	0.00160666	0.0258577	1.25672
1561	HMEPH_04588-RA	HMEPH_04588	MSTRG.685	18.3427	9.13984	7.50019	5.11172	5.16649	4.296	0	1.63823	2.36399	3.45649	2.27436	8.31859	0.00906762	0.0672773	0.308562
1562	MSTRG.685.1	.	MSTRG.685	27.9222	14.1493	17.9472	6.59054	5.79476	11.5155	7.11048	5.60138	4.11021	5.43872	10.864	15.0839	0.00159941	0.0257838	0.396123
1563	MSTRG.681.1	.	MSTRG.681	0.109579	0.099324	0.107817	0.564515	0.658944	0.724042	1.51409	0.412202	1.05453	1.31337	1.38142	1.25563	0.000893399	0.0187354	1.72219
1564	MSTRG.682.1	.	MSTRG.682	0.226456	0.133421	0.167112	0.51246	0.941203	0.400686	1.54044	0.704062	1.20601	1.00242	0.774503	0.614791	0.00481877	0.046681	1.55803
1565	HMEPH_04589-RA	HMEPH_04589	MSTRG.686	43.4248	64.008	58.7209	19.5754	11.0077	12.4319	24.5613	14.6021	21.7873	11.9262	17.3387	6.04386	0.000128381	0.00709332	0.29373
1566	MSTRG.686.1	.	MSTRG.686	44.2136	7.05063	43.054	10.895	8.0453	11.3922	6.31806	8.33874	9.46189	10.3005	13.0682	19.2008	0.0113965	0.0777532	0.415901
1567	MSTRG.686.2	.	MSTRG.686	0	0	0	0	11.7583	13.135	0	0	0	0	0	11.6774	0.340082	0.576414	2.12202
1568	MSTRG.686.3	.	MSTRG.686	0	0	0	0	0	0	14.2147	0	0	0	0	0	0.526122	0.722289	1.43349
1569	MSTRG.686.4	.	MSTRG.686	0	0	0	0	0	0	0	0	0	14.5904	0	0	0.661006	0.811816	1.28642
1571	MSTRG.687.2	.	MSTRG.687	6.70709	5.74935	5.78987	4.24348	8.7956	4.09337	5.77607	3.96611	8.6723	9.27531	5.29797	9.6357	0.94034	0.971632	0.988001
1572	HMEPH_04590-RA	HMEPH_04590	MSTRG.687	0.574226	0.154452	0.286172	4.04082	0.227824	4.30742	0.15628	4.94414	0.08949	0.835888	5.38861	0.560898	0.186897	0.409479	1.98645
1573	MSTRG.688.1	.	MSTRG.688	9.92271	10.2148	10.6946	11.549	7.73076	10.4869	14.6193	12.6474	2.93395	14.3359	12.0726	9.69495	0.962632	0.981965	0.987373
1574	HMEPH_04591-RA	HMEPH_04591	MSTRG.688	0.272583	0.506936	0.583751	0.48144	0.480256	0.256905	0.515567	0.518728	0.535318	0.634072	0.429261	0.286233	0.799866	0.894306	1.01498
1575	MSTRG.688.3	.	MSTRG.688	0	0	0	0	0	0	0	0	10.6944	0	0	0	0.629765	0.793086	1.2937
1577	HMEPH_04593-RA	HMEPH_04593	MSTRG.689	2.11589	2.39346	1.75447	2.68308	5.90921	3.32142	5.9266	1.58616	2.93115	3.47344	4.25949	9.10735	0.081085	0.250669	1.54415
1578	MSTRG.689.2	.	MSTRG.689	2.92069	1.06046	2.67746	3.29903	2.5944	3.63101	1.60838	3.36805	4.85517	4.83815	5.5274	2.77709	0.11404	0.305013	1.39197
1579	HMEPH_04594-RA	HMEPH_04594	MSTRG.690	88.3976	63.2909	76.487	71.5602	70.4652	75.8332	36.9373	41.7983	68.4194	77.4303	72.53	69.4003	0.132959	0.33392	0.806784
1580	MSTRG.690.1	.	MSTRG.690	0.048177	0.868372	0.043491	0.384967	0.127144	1.0468	0.071094	0.040428	0.044178	0.060957	0.873048	8.60473	0.706407	0.838014	1.16518
1581	HMEPH_04595-RA	HMEPH_04595	MSTRG.690	11.1737	2.85002	7.77094	1.25594	0.745945	2.73511	1.89018	0.750815	1.60538	2.53534	1.67328	1.86435	0.000304854	0.0108512	0.330421
1583	HMEPH_04596-RA	HMEPH_04596	MSTRG.691	17.074	14.4866	11.1634	15.3088	14.8485	10.6113	2.80649	10.0614	14.1209	12.2816	10.6622	18.4271	0.371257	0.603734	0.772393
1584	MSTRG.691.3	.	MSTRG.691	5.01194	5.07825	9.86732	3.26071	4.99328	12.6897	8.63998	3.30885	3.26753	9.26834	15.6224	5.17102	0.926234	0.964157	0.969092
1585	MSTRG.692.1	.	MSTRG.692	0.57517	0.295938	0.456203	0.278837	0.293821	0.326821	0.520137	5.4732	0.449896	0.323932	0.617068	0.646071	0.521918	0.720003	1.22208
1586	HMEPH_04597-RA	HMEPH_04597	MSTRG.692	15.1136	12.5327	13.366	7.69947	9.10119	10.729	9.92029	0	8.6722	10.4627	13.662	17.3782	0.155523	0.367041	0.538332
1587	HMEPH_04598-RA	HMEPH_04598	MSTRG.693	18.3426	15.7862	15.5078	9.19599	12.5706	12.4531	20.7395	26.2103	16.0028	18.3903	20.8241	29.29	0.903658	0.952487	1.02716
1588	HMEPH_04599-RA	HMEPH_04599	MSTRG.694	13.0232	14.0668	12.9446	14.6358	16.4936	14.4644	10.8729	11.0451	24.1535	20.0671	14.0023	16.1664	0.448231	0.667	1.11106
1589	HMEPH_04600-RA	HMEPH_04600	MSTRG.695	17.5071	16.2463	17.7454	14.7993	15.5667	14.373	10.9167	10.1002	23.1077	20.9678	16.0793	16.1529	0.289888	0.529415	0.870699
1590	MSTRG.695.1	.	MSTRG.695	1.31318	0.620086	0.944489	2.2589	2.16021	1.84803	0.980407	2.36324	1.67403	1.29071	1.99402	2.60154	0.0172461	0.099581	1.46036
1591	MSTRG.696.1	.	MSTRG.696	7.63197	10.6135	12.3519	15.4121	4.63102	15.0737	4.9562	6.31227	9.89118	9.84482	13.6407	8.93658	0.708236	0.838837	0.903627
1592	MSTRG.697.1	.	MSTRG.697	0.700392	0.50532	0.905066	1.36031	1.12672	1.37058	0.285769	0.933072	1.07627	1.44592	1.29909	1.32637	0.122958	0.318958	1.21343
1594	MSTRG.696.2	.	MSTRG.696	10.4802	2.7653	5.22652	3.9108	10.3701	3.58285	3.76401	8.28145	4.23268	6.8863	3.54015	10.934	0.965542	0.983304	0.987459
1597	HMEPH_04604-RA	HMEPH_04604	MSTRG.698	21.4034	8.58353	11.2036	2.78788	0	7.69333	4.37716	1.22809	4.5989	1.40162	2.07131	10.4627	0.0125317	0.0820244	0.258801
1598	MSTRG.698.1	.	MSTRG.698	11.022	0	6.32449	1.45968	1.51911	3.65743	0	1.49664	1.57201	2.48135	2.92052	0	0.227439	0.458834	0.511073
1599	MSTRG.698.2	.	MSTRG.698	13.0371	8.17178	5.11774	0.89136	2.6086	3.90629	4.78149	2.34816	1.60985	3.37145	1.91603	3.92564	0.00322272	0.0369957	0.379728
1600	MSTRG.698.3	.	MSTRG.698	12.8807	0	14.4082	2.694	2.62942	2.70143	0	1.15397	1.67578	1.49554	1.74783	0	0.125216	0.322485	0.375677
1601	MSTRG.699.1	.	MSTRG.699	0.878572	0.14852	0.178871	0.687826	0	0.983595	0	0.883831	0	1.27822	0.843202	0.955237	0.658012	0.81051	1.10137
1604	HMEPH_04605-RA	HMEPH_04605	MSTRG.699	0	5.08651	2.8073	4.01375	8.61181	8.20778	12.4591	15.492	10.468	7.83165	8.53849	4.0544	0.00326759	0.0372672	3.48428
1605	MSTRG.699.4	.	MSTRG.699	34.9987	20.3879	28.072	20.6555	18.373	19.5532	24.5193	19.2581	27.6251	32.4721	25.6667	21.2634	0.159813	0.372932	0.827927
1606	MSTRG.699.5	.	MSTRG.699	0	13.5356	7.94559	15.9092	17.4503	15.82	18.4529	17.4548	19.0962	19.7348	17.5879	19.5741	0.0112491	0.0771604	3.9044
1607	MSTRG.700.1	.	MSTRG.700	0.264049	0.16515	0.292991	1.95816	0.369551	1.80175	1.04245	1.24629	5.35549	1.04016	14.3673	2.3321	0.0695546	0.228843	2.46294
1608	MSTRG.700.2	.	MSTRG.700	0.460453	0	0.503896	0	10.8241	0	6.27845	4.85028	0	10.8914	1.67045	0	0.243273	0.477202	2.36616
1609	HMEPH_04606-RA	HMEPH_04606	MSTRG.700	28.0358	21.4185	24.482	12.142	2.75503	23.8779	4.20139	1.31857	9.50666	2.52278	0.415366	32.8588	0.0537922	0.197184	0.241665
1610	MSTRG.700.3	.	MSTRG.700	0.626859	0.657532	0.532653	2.34048	0.76695	0.79916	0.89092	0.530058	1.52223	0.923161	0.689606	1.53355	0.163769	0.379044	1.26951
1611	HMEPH_04607-RA	HMEPH_04607	MSTRG.700	22.5843	20.1038	22.2705	9.91836	3.11115	11.0492	4.72171	6.97156	11.2635	8.92703	1.89808	4.24177	0.00634682	0.0548975	0.318261
1612	HMEPH_04608-RA	HMEPH_04608	MSTRG.701	34.156	24.3656	27.851	19.7396	23.6851	24.7918	25.4775	28.5275	30.853	32.4177	28.7105	36.6428	0.440027	0.660789	0.9355
1613	HMEPH_04609-RA	HMEPH_04609	MSTRG.700	57.273	33.2382	40.9859	0	31.397	32.3667	0	34.5031	0	45.9458	40.4204	61.1776	0.189621	0.412645	0.226406
1614	HMEPH_04610-RA	HMEPH_04610	MSTRG.702	452.148	206.119	323.968	267.087	308.22	319.826	321.762	275.942	435.942	453.616	298.457	410.575	0.761	0.871649	1.03696
1615	MSTRG.703.1	.	MSTRG.703	29.9603	32.2162	34.2074	21.5487	21.4932	22.0973	21.2939	23.7425	34.1457	35.5525	28.1147	25.6696	0.0596464	0.210427	0.786921
1616	MSTRG.703.2	.	MSTRG.703	10.5433	11.5407	12.5342	7.16419	6.5044	8.71215	11.0274	11.2808	9.08438	10.1124	9.36082	12.4914	0.138152	0.342185	0.821483
1617	MSTRG.703.3	.	MSTRG.703	7.7203	6.1934	5.84628	3.84237	4.49949	3.263	5.26666	6.62106	4.10666	4.14838	5.22479	7.09483	0.0786604	0.246383	0.76062
1618	HMEPH_04611-RA	HMEPH_04611	MSTRG.703	1.31885	0.861121	1.39389	0.409165	0.940906	0.912946	1.32148	0.780845	0.758725	0.724134	0.709226	1.1096	0.0880853	0.262757	0.834301
1619	HMEPH_04612-RA	HMEPH_04612	MSTRG.704	11.9018	10.4657	11.3715	6.79175	6.47271	8.79584	4.42829	7.51126	10.0881	9.52066	7.74067	9.62188	0.00778031	0.0617206	0.689695
1621	MSTRG.705.1	.	MSTRG.705	0	0.046575	0	1.37472	0	0	0.982459	0	0	3.6927	0.020648	0.034986	0.362267	0.595812	1.40416
1622	MSTRG.705.2	.	MSTRG.705	0	0.016385	1.317	0.643076	1.31271	0.579426	0.268967	0.417501	0.880535	0.480744	1.48042	0.641462	0.274065	0.512493	1.26792
1624	MSTRG.705.4	.	MSTRG.705	2.18844	0.300365	3.47175	2.63233	4.80789	4.51256	1.28844	3.2004	4.70798	1.12971	0.578319	0.307389	0.62833	0.793086	1.22256
1625	MSTRG.705.6	.	MSTRG.705	1.44644	1.98706	0	0.572511	0	0	0.345071	0	0	1.21797	3.60463	4.90661	0.606953	0.779988	0.81059
1626	HMEPH_04614-RA	HMEPH_04614	MSTRG.706	15.7907	13.5488	14.5476	20.8109	22.0404	21.7743	15.0428	16.5881	20.5575	24.9157	24.2015	21.6484	0.00234485	0.0314298	1.35322
1627	HMEPH_04615-RA	HMEPH_04615	MSTRG.707	0.425247	0.394401	0.321024	0.431707	0.612023	0.696113	0.663547	0.809585	0.753684	0.856109	1.30643	0.871738	0.0112995	0.0772726	1.26269
1628	HMEPH_04616-RA	HMEPH_04616	HMEPH_04616	0.477103	0.894166	0.674708	0.890395	0.916299	0.913484	1.19582	0.985688	1.05947	1.17134	1.51628	0.910657	0.0170872	0.0991525	1.23074
1629	HMEPH_04617-RA	HMEPH_04617	MSTRG.712	5.70289	5.19186	2.54702	4.34961	3.3846	5.04028	0	3.00986	3.43944	4.15135	2.91933	4.67613	0.372285	0.604634	0.731253
1630	MSTRG.712.10	.	MSTRG.712	0.597564	0.511578	0.528865	0.629903	7.19815	0.624446	0.486074	0.502344	7.88738	0.578376	7.95703	9.52793	0.19696	0.42207	1.99383
1631	MSTRG.712.2	.	MSTRG.712	6.10177	4.75519	2.28287	5.04481	4.77658	5.18773	0	2.63633	4.38297	4.78983	3.69943	4.4331	0.581094	0.762442	0.816874
1632	MSTRG.712.5	.	MSTRG.712	13.3164	9.02208	6.25271	12.6278	8.77523	14.4018	7.24282	5.0969	7.38265	12.7925	9.01468	12.459	0.99054	0.995761	0.997772
1633	MSTRG.712.7	.	MSTRG.712	7.1852	4.86192	1.81374	6.38975	6.42099	6.57769	4.20821	4.51747	4.39804	6.33631	4.40935	4.52523	0.3787	0.610252	1.20507
1634	MSTRG.712.9	.	MSTRG.712	7.8978	6.52135	5.7847	7.42309	7.61696	9.52014	6.65902	4.93533	5.92813	7.68418	6.55358	8.90164	0.734674	0.855387	1.03379
1635	MSTRG.712.1	.	MSTRG.712	0.684574	0.470081	9.55026	0.450896	0.373144	0.66141	1.53688	0.437493	0.445667	0.55798	0.518881	0.465378	0.122733	0.318851	0.535455
1639	MSTRG.712.8	.	MSTRG.712	0.19024	0.081773	6.12454	0.07537	0.109649	0.155524	0.276822	0.095352	0.08015	0.092225	0.07699	0.09945	0.0964842	0.277216	0.534701
1640	MSTRG.708.1	.	MSTRG.708	3.45076	4.07352	4.16481	4.10643	4.82269	0.827149	5.69352	5.07194	7.96887	5.06811	4.85977	0.855022	0.920068	0.961339	1.03312
1641	MSTRG.708.2	.	MSTRG.708	0	0	0	0	0	7.67991	0	0	0	5.65262	0	9.11692	0.298244	0.537126	1.75657
1643	HMEPH_16733-RA	HMEPH_16733	MSTRG.709	0.576496	0.095225	0.453525	0.292733	0.16625	0.410978	0.45223	0.4621	0.774756	1.18469	0.51126	0.737104	0.395191	0.624773	1.09502
1644	MSTRG.710.1	.	MSTRG.710	0.945732	0.940619	0.733389	0.893143	1.17079	0.830302	2.09483	1.86479	1.26427	1.61471	1.31976	1.80381	0.0677233	0.225191	1.27858
1646	MSTRG.711.1	.	MSTRG.711	0.67578	0.601402	0.777953	1.14416	1.39996	1.17601	1.56713	2.22723	2.78609	1.3982	1.11161	1.38627	0.00863591	0.0654899	1.51422
1647	HMEPH_16669-RA	HMEPH_16669	MSTRG.714	3.80977	4.00631	2.94931	2.98834	3.80474	3.79418	3.27317	3.07388	4.23611	4.07539	3.78831	4.50992	0.859519	0.927902	1.01035
1648	MSTRG.713.1	.	MSTRG.713	0.845736	0.903724	0.922228	0.807947	0.840711	0.794851	1.744	1.22843	1.38251	1.47555	1.04372	1.4842	0.204124	0.431017	1.14498
1649	MSTRG.715.1	.	MSTRG.715	1.69428	1.39824	1.83296	1.2035	1.46447	1.58436	1.75625	1.97927	1.36491	1.60362	2.71092	3.0299	0.738058	0.857402	1.03958
1650	HMEPH_13294-RA	HMEPH_13294	MSTRG.717	24.8282	16.2065	18.9584	22.3298	17.3046	23.5606	9.64113	9.01628	14.5493	18.6744	23.7036	30.9734	0.34156	0.578153	0.844611
1651	MSTRG.717.1	.	MSTRG.717	6.15935	3.11901	4.65932	5.71045	5.14644	5.9307	1.60127	1.44099	4.94689	7.14741	3.80885	7.28229	0.604645	0.778031	0.899467
1652	MSTRG.717.2	.	MSTRG.717	0.019382	0.025052	0.026932	0.059382	4.74124	5.21261	1.85612	1.46198	4.7691	0.030402	3.72705	7.43285	0.030951	0.14188	3.1242
1653	HMEPH_13295-RA	HMEPH_13295	MSTRG.718	6.7527	0	5.01131	6.1472	6.51881	8.32734	0	3.34867	5.75555	6.0778	5.97535	7.16167	0.464188	0.678773	1.41357
1655	MSTRG.716.1	.	MSTRG.716	1.98234	0.934157	1.31512	0.87984	0.574015	2.08288	2.02818	1.95632	1.71392	1.5597	0.969668	0.896106	0.957308	0.979363	0.990524
1656	MSTRG.721.1	.	MSTRG.721	20.4819	11.6511	15.7579	10.0943	11.8075	12.8675	17.3581	16.8656	13.0287	22.8131	24.7716	28.8932	0.947545	0.975273	1.0117
1657	HMEPH_13297-RA	HMEPH_13297	MSTRG.721	1.64752	0.733886	1.72203	0.483852	1.5661	2.60597	1.68026	0.949863	1.32537	1.03891	0.327052	1.51811	0.707416	0.838538	0.924458
1658	MSTRG.722.1	.	MSTRG.722	4.41574	1.95542	3.36708	2.06325	2.44418	3.69244	3.3457	2.65442	2.13757	2.74484	3.52617	3.66392	0.470564	0.683254	0.914725
1659	HMEPH_13298-RA	HMEPH_13298	MSTRG.722	0.629233	0.341129	0.588078	0.312736	0.39033	0.594311	0.732059	0.312008	0.351854	0.652079	0.599421	0.565045	0.683969	0.825917	0.973527
1660	MSTRG.719.1	.	MSTRG.719	0.397123	0.375673	0.816827	0.553046	0.718369	0.832538	0.83776	1.64108	2.47305	4.42091	1.03139	0.399501	0.216665	0.446605	1.448
1661	MSTRG.720.1	.	MSTRG.720	0.533807	0.572082	0.610389	1.06772	0.878356	0.885393	0.777548	0.505002	0.895617	0.9632	0.95328	0.904174	0.0121955	0.0807702	1.17629
1662	HMEPH_13299-RA	HMEPH_13299	MSTRG.723	5.34889	4.15008	4.54513	5.14228	4.85959	4.38122	7.59934	3.34776	5.01417	5.3013	4.10123	5.20501	0.778061	0.881721	1.03539
1663	MSTRG.723.1	.	MSTRG.723	74.8207	85.0353	79.7846	107.405	103.206	95.6854	144.318	62.4942	99.3099	95.8541	78.7319	101.301	0.221496	0.452388	1.20702
1664	MSTRG.728.1	.	MSTRG.728	4.71955	5.48827	5.87058	6.29634	5.10403	6.43089	4.99571	6.90429	6.80368	8.20065	7.12203	8.01825	0.0975632	0.279144	1.17796
1665	HMEPH_13300-RA	HMEPH_13300	MSTRG.728	4.08525	2.08096	1.86214	1.06354	2.9037	1.54172	1.73242	2.35219	0.781531	2.67789	3.32946	5.12026	0.468969	0.68211	0.849944
1666	MSTRG.728.2	.	MSTRG.728	2.65919	0	0	0	3.11768	0	1.9427	0	0	0	2.5693	0.612423	0.987808	0.994398	1.007
1667	MSTRG.729.1	.	MSTRG.729	1.69768	2.67844	2.14146	3.1231	3.41786	2.95243	7.5927	2.63058	3.98078	4.50244	3.96345	3.20223	0.0316366	0.143662	1.52898
1668	HMEPH_13301-RA	HMEPH_13301	MSTRG.729	6.89483	4.73352	5.94805	7.71768	7.96072	8.38997	0	6.74698	8.80335	8.90359	9.74237	10.096	0.980432	0.991024	1.01086
1669	MSTRG.730.1	.	MSTRG.730	0	0.786848	0	0.934488	12.5754	6.10913	6.2766	2.38613	1.21616	0.97417	15.7944	0	0.0602895	0.211499	3.59927
1670	MSTRG.730.2	.	MSTRG.730	0	0.365614	0	0.526082	0.901578	2.32043	2.3347	0.056296	0.540385	0.546909	0.476076	0.210488	0.104186	0.288308	1.59106
1671	MSTRG.730.6	.	MSTRG.730	0	0.229547	6.85142	0.346177	0.001553	0.288681	0	0	0.361348	0.365503	0.000736	1.05248	0.169199	0.386668	0.565003
1672	MSTRG.730.7	.	MSTRG.730	3.48588	14.139	3.89118	13.6149	0	0	0	1.25751	12.534	12.9023	0	0.006331	0.295124	0.534457	0.40062
1674	MSTRG.730.3	.	MSTRG.730	2.7981	0.754478	1.29015	0.888488	0.127112	0.128837	0.352738	3.95055	1.18947	0.912655	0.445062	0.00939	0.277834	0.516372	0.697504
1676	MSTRG.730.5	.	MSTRG.730	0	0.404789	0	0.591036	0.768057	1.6578	0	0.040655	0.603703	0.595277	0.370476	0.789187	0.141388	0.347108	1.3434
1677	MSTRG.730.10	.	MSTRG.730	0	0.35478	0	0.480847	6.5504	4.95017	0	0.310827	0.519235	0.537997	0	0	0.3293	0.566379	1.65244
1678	HMEPH_13302-RA	HMEPH_13302	MSTRG.730	0	0.754579	2e-06	0.882444	0.701889	10.1736	0	0	1.20409	0.895236	0.44389	0	0.427066	0.652063	1.49421
1679	MSTRG.730.11	.	MSTRG.730	0	0.337244	0	0.484539	0	0	0	0.579153	0.513948	0.494667	0.646434	13.9564	0.454336	0.671776	1.41838
1680	MSTRG.730.9	.	MSTRG.730	0.048894	0.326075	0	0.440092	0	0	0.052099	3.20478	0.491149	0.489436	0	0.265677	0.347525	0.583184	1.29046
1681	MSTRG.730.13	.	MSTRG.730	6.5726	0.259793	0.084133	0.419708	0.467345	0.329309	0.207548	3.01142	0.472776	0.375835	0.294447	0	0.399312	0.627999	0.689142
1683	HMEPH_13303-RA	HMEPH_13303	MSTRG.731	3.14067	5.9518	3.62508	3.51689	5.3526	3.62045	6.23167	5.24819	6.16939	3.72465	2.63079	1.97246	0.79459	0.891176	1.04164
1684	MSTRG.731.2	.	MSTRG.731	1.86972	1.85118	1.38834	1.48579	1.42161	1.4209	2.21665	1.78917	2.3999	1.65329	1.4937	1.77765	0.895792	0.948344	1.01148
1685	MSTRG.730.15	.	MSTRG.730	26.5996	0.096549	28.5243	4.61417	0.157922	0.161496	24.6274	3.08027	3.65522	0.092982	2.53086	7.54778	0.297757	0.536723	0.373679
1686	MSTRG.730.16	.	MSTRG.730	0.158904	0.137118	0.062267	0.072787	0.094823	0.15398	0.067621	0.207503	0.268788	0.223193	0.152542	10.8971	0.636722	0.797515	1.21021
1687	HMEPH_13304-RA	HMEPH_13304	MSTRG.724	5.1948	10.8108	8.8603	1.8848	2.58939	2.06787	9.75771	4.9935	2.92348	3.02397	2.55283	2.92701	0.0175628	0.100683	0.49496
1689	HMEPH_13306-RA	HMEPH_13306	MSTRG.732	0.786498	1.8132	0.963852	1.78	0.476079	1.37346	2.25963	1.58581	1.10602	0.977112	0.831541	2.72176	0.596462	0.77253	1.11394
1690	MSTRG.732.1	.	MSTRG.732	1.59058	0	2.01377	0	0.316255	0	0	0	1.14721	1.83024	1.58656	0	0.211181	0.439917	0.668537
1691	MSTRG.732.2	.	MSTRG.732	1.79694	0	1.8584	0.028808	0.067686	0	0	0	1.1459	1.3861	1.32343	0	0.13268	0.333609	0.631891
1693	MSTRG.732.4	.	MSTRG.732	1.16411	1.36485	1.09227	1.19592	0.641661	2.03474	1.62547	0.883438	1.10867	1.41216	1.08722	2.87996	0.791021	0.889854	1.03966
1695	MSTRG.732.6	.	MSTRG.732	4.35959	2.92475	1.80902	2.88693	5.46805	3.13194	0	1.37625	2.80531	1.14192	1.64851	0.952244	0.36809	0.600567	0.713109
1696	HMEPH_13309-RA	HMEPH_13309	MSTRG.732	1.04902	0.62185	0.428929	0.454414	0.352852	0.346273	0.212193	0.439179	0.384506	0.687087	0.577993	2.02076	0.343018	0.579613	0.883588
1697	HMEPH_13310-RA	HMEPH_13310	MSTRG.734	0	2.46537	0	2.59565	0	0	0	0	0	0	0	0	0.500916	0.706234	0.805533
1698	MSTRG.725.1	.	MSTRG.725	0.493758	0.525127	0.722901	0.769613	1.30436	0.946447	0.909658	0.504834	0.945814	0.908042	0.537026	1.29939	0.0957484	0.275977	1.17824
1699	HMEPH_13311-RA	HMEPH_13311	MSTRG.726	1.35457	1.92696	1.56582	1.88752	1.71821	1.55435	2.34676	1.8878	2.44942	2.54695	1.64778	1.44776	0.186209	0.408816	1.1323
1700	MSTRG.726.1	.	MSTRG.726	11.2699	9.52755	11.4486	10.0754	9.24152	10.4404	9.48232	5.95659	12.0202	11.3208	8.90059	10.4512	0.220044	0.45059	0.88513
1702	MSTRG.737.1	.	MSTRG.737	13.7675	14.63	14.7333	15.9496	15.3092	14.4351	11.3952	13.8004	16.316	15.8938	12.9147	12.8593	0.912511	0.957042	0.991804
1703	HMEPH_13313-RA	HMEPH_13313	MSTRG.738	8.43878	6.44817	8.83157	6.47577	5.32409	6.75221	6.19995	5.38028	5.89069	7.68311	6.58405	8.61971	0.0133989	0.0852208	0.825474
1704	MSTRG.738.1	.	MSTRG.738	242.329	209.099	240.718	205.52	199.944	199.729	149.2	175.617	204.223	232.171	174.299	217.311	0.0241548	0.12189	0.828026
1705	HMEPH_13314-RA	HMEPH_13314	MSTRG.737	1.68194	1.67109	1.19417	0.962398	1.67639	0.981019	1.46827	0.892872	1.07532	1.29865	1.39352	1.16373	0.13085	0.330962	0.873386
1707	MSTRG.739.1	.	MSTRG.739	2.70792	1.36068	2.27251	2.46322	1.65961	1.95748	0.764482	2.66893	2.56134	3.25476	2.68662	1.22762	0.933256	0.967688	0.983653
1710	MSTRG.739.3	.	MSTRG.739	0.216499	0	0.231689	0.145447	5.09642	0.627658	3.51581	0.082359	0.013354	0.07052	0.204583	0	0.39535	0.624893	1.45887
1711	MSTRG.739.5	.	MSTRG.739	1.14822	2.65131	1.0156	1.26078	0	1.16538	0	1.76748	1.19891	0.975471	1.37292	4.41409	0.50953	0.712394	0.802143
1712	HMEPH_13317-RA	HMEPH_13317	MSTRG.735	13.3299	7.94176	7.68211	17.0292	21.7072	16.6366	8.67681	11.2591	9.93841	12.6858	15.9332	42.4843	0.112923	0.302994	1.50412
1713	HMEPH_13318-RA	HMEPH_13318	MSTRG.736	0.673987	0.465746	0.747172	0.846367	1.12917	1.50537	1.78491	3.59358	1.1582	2.56059	1.13446	1.54366	0.0285874	0.135128	1.60739
1714	MSTRG.740.1	.	MSTRG.740	2.9694	1.65897	2.81058	1.30256	1.04286	4.75356	1.83435	1.7492	2.67036	1.65527	1.5004	3.76212	0.459974	0.675131	0.861677
1715	HMEPH_13319-RA	HMEPH_13319	MSTRG.740	5.90803	2.38747	4.25981	0.948744	2.10149	3.81603	1.66774	0.649353	0	2.5436	4.40912	4.44344	0.0665112	0.223466	0.534029
1717	MSTRG.740.2	.	MSTRG.740	0.750631	2.84939	0.688064	4.62102	4.1557	0.598672	0.468706	1.2458	5.13117	0.661982	2.86186	0.83147	0.518378	0.717695	1.29692
1718	HMEPH_13320-RA	HMEPH_13320	MSTRG.740	6.29343	1.25665	4.57281	2.01128	2.33138	0.522223	0.753937	0.636008	0.540289	1.02121	2.48581	8.45058	0.0748859	0.238961	0.517177
1720	MSTRG.741.1	.	MSTRG.741	0.154091	0.256142	0.220129	0.550635	0.960097	0.950979	2.16986	1.61174	1.45193	1.16468	0.849079	1.23414	0.00143771	0.0244321	1.81104
1722	HMEPH_13323-RA	HMEPH_13323	MSTRG.742	21.727	15.366	12.7591	4.41751	7.02683	6.47158	11.587	16.1186	5.25272	6.63565	9.61445	22.2713	0.0861593	0.259577	0.554387
1723	HMEPH_13324-RA	HMEPH_13324	MSTRG.743	19.7976	23.9788	0	0	0	11.1696	0	24.9629	0	0	19.3727	20.7352	0.480529	0.690463	0.435163
1724	MSTRG.743.1	.	MSTRG.743	19.1064	0.489551	18.2978	5.94876	8.32882	0.510278	16.2106	0.530018	7.20457	9.55024	0.631056	7.58166	0.483075	0.692242	0.587153
1725	MSTRG.743.2	.	MSTRG.743	0	0	0	0	0	0	0	0	0	0	0	16.1068	0.68868	0.826602	1.22193
1726	MSTRG.742.2	.	MSTRG.742	4.16442	0	0	0	0	0	0	0	0	0	0	2.22289	0.126229	0.324065	0.606958
1727	HMEPH_13325-RA	HMEPH_13325	MSTRG.744	35.0144	17.5905	14.0798	4.46526	9.35969	8.58015	9.01726	19.055	4.23041	6.72765	14.2385	39.992	0.106794	0.292789	0.4889
1728	HMEPH_13326-RA	HMEPH_13326	MSTRG.745	23.3627	0.987669	0	7.56112	0	8.67205	0	16.5913	0	7.70843	12.3552	27.0215	0.760553	0.871347	1.33503
1729	HMEPH_13327-RA	HMEPH_13327	MSTRG.742	37.0537	30.4805	23.3589	8.98384	14.4316	14.1476	25.2683	28.5694	11.8546	16.0734	30.4424	57.3472	0.21564	0.445461	0.646478
1732	MSTRG.749.1	.	MSTRG.749	1.77254	0.823799	0.620317	0.878118	0.857936	0.986522	0.294486	0.590583	1.27289	0.94664	1.20469	2.45141	0.557069	0.744728	0.935626
1734	MSTRG.750.1	.	MSTRG.750	0	1.43131	1.40375	0.002715	2.74984	1.32119	8.19934	1.28993	0	2.12586	0.005633	0.002251	0.691419	0.828077	1.21146
1735	MSTRG.750.2	.	MSTRG.750	3.32996	3.39004	2.49902	5.81169	4.8045	3.71267	8.68209	6.48521	8.91154	6.26846	6.20282	6.2329	0.00382245	0.0408874	1.78186
1736	MSTRG.750.3	.	MSTRG.750	0	1.24408	0.994932	1.29232	2.01084	1.35886	0	1.197	0	1.63689	2.32049	0	0.619168	0.788215	1.18491
1737	HMEPH_15483-RA	HMEPH_15483	MSTRG.750	2.26759	1.18601	1.18435	1.17455	1.98206	1.50001	0	4.24362	4.28545	2.91623	2.23309	3.00207	0.622554	0.790171	1.17181
1738	MSTRG.750.5	.	MSTRG.750	1.56104	0.482237	0.550513	0.424658	0.875419	1.26052	3.09852	1.08394	1.1199	1.76448	1.06155	0.864604	0.395745	0.625183	1.20323
1739	HMEPH_15484-RA	HMEPH_15484	MSTRG.750	23.9728	15.9656	20.898	21.6075	23.2523	23.956	17.3637	16.6846	22.6013	28.1996	26.0495	27.4917	0.167127	0.383684	1.08601
1740	HMEPH_15485-RA	HMEPH_15485	MSTRG.751	11.4831	5.65789	7.91285	10.2534	9.35945	10.2655	7.10213	3.15924	6.5962	6.24743	8.37662	10.9162	0.649744	0.805033	0.915423
1741	MSTRG.751.1	.	MSTRG.751	1.96741	0.014217	1.10092	1.37318	2.26235	2.22338	0.255008	0.079514	0.205893	0.136514	0.172321	0.101981	0.64524	0.802135	0.848099
1742	MSTRG.751.3	.	MSTRG.751	1.90824	3.87755	2.8704	1.55051	1.94686	2.13258	0	3.80654	5.49412	6.86702	4.22842	6.95061	0.939338	0.971032	0.971393
1743	MSTRG.752.1	.	MSTRG.752	4.31147	2.27798	2.83318	3.49055	3.36778	3.87753	4.41047	3.31216	3.96183	3.28448	2.78294	3.80292	0.295257	0.534628	1.11605
1744	HMEPH_15486-RA	HMEPH_15486	MSTRG.753	1.43627	1.05677	1.0386	3.58454	3.33732	3.62549	4.63957	2.22422	4.10969	3.66934	2.66981	3.38176	0.000102557	0.0064542	2.01963
1745	MSTRG.754.1	.	MSTRG.754	3.56007	0.139957	2.41011	1.40737	0.137556	1.92994	1.04305	4.77837	1.4665	3.07213	0.405193	2.10713	0.89389	0.947628	0.948289
1746	MSTRG.754.2	.	MSTRG.754	4.4483	6.08872	3.59755	1.2886	3.35004	2.90862	5.16049	5.80251	5.28078	2.95726	1.75326	2.84044	0.292265	0.531474	0.769313
1748	HMEPH_15487-RA	HMEPH_15487	MSTRG.754	1.79262	1.89016	1.17947	1.03119	1.39258	0.875021	6.96841	3.19663	1.343	1.5444	1.40274	1.83956	0.647446	0.803277	1.13468
1749	MSTRG.746.3	.	MSTRG.746	1.51753	5.37837	4.68398	4.64905	4.48146	5.39666	0.851467	3.17212	1.70027	4.79969	4.09359	2.48628	0.861296	0.928695	0.946456
1750	MSTRG.746.2	.	MSTRG.746	0	0	1.43131	0	0	0	0	0	3.9831	1.70744	1.23896	0	0.914566	0.958159	1.04496
1751	MSTRG.746.1	.	MSTRG.746	13.0526	5.25384	5.33852	3.70878	4.46235	4.16878	4.85866	2.99001	5.0999	4.8643	3.7163	11.3848	0.0246138	0.123258	0.65196
1752	HMEPH_15488-RA	HMEPH_15488	MSTRG.746	1.06705	1.11289	0.995038	0.635778	0.720983	0.851244	0.793912	0.511493	0.911677	0.714794	0.877708	0.428999	0.0173402	0.0998985	0.831275
1753	MSTRG.747.1	.	MSTRG.747	3.86438	3.25456	3.06577	2.78934	2.54294	3.4505	1.54012	1.79181	2.97969	3.35882	2.47246	4.44339	0.0515128	0.192483	0.817347
1755	MSTRG.755.2	.	MSTRG.755	1.35654	1.32224	5.1902	7.25067	2.64394	5.28181	8.39339	2.79254	7.94976	9.22045	3.1992	6.41596	0.0576623	0.206095	1.95615
1756	HMEPH_15490-RA	HMEPH_15490	MSTRG.755	1.4281	1.82363	0.810066	0.713664	0	0.957843	1.32482	3.63572	1.32179	0.803621	3.13739	0.80658	0.910459	0.955747	0.966575
1757	MSTRG.755.1	.	MSTRG.755	8.36669	8.77404	4.55935	5.17919	12.6122	5.56553	6.5059	11.946	6.43346	5.86211	7.99482	5.80691	0.812862	0.902259	1.04979
1758	HMEPH_15491-RA	HMEPH_15491	MSTRG.756	72.301	53.8737	61.7172	67.9709	56.5186	66.447	39.0139	52.0442	49.373	63.2877	68.2734	75.9771	0.450153	0.668433	0.920117
1759	HMEPH_15492-RA	HMEPH_15492	MSTRG.757	69.3469	47.7634	54.3451	30.8253	43.0099	41.3591	88.9915	63.5173	72.0041	62.129	44.2472	66.4193	0.807262	0.898849	0.948313
1760	HMEPH_15493-RA	HMEPH_15493	MSTRG.758	0.532274	0.764082	0.783162	2.41133	4.03349	3.24128	2.55201	1.32092	2.75199	2.43307	3.56735	2.68248	0.000268225	0.0100649	2.15513
1761	MSTRG.758.1	.	MSTRG.758	18.2341	17.7036	19.2165	51.6556	46.58	59.1731	38.2149	22.2247	33.3833	38.1456	48.4812	50.9106	0.0011721	0.0218095	2.14739
1762	MSTRG.758.2	.	MSTRG.758	6.48985	6.44227	5.44566	13.7382	12.1725	10.9325	6.11672	5.81982	9.07572	7.35977	11.5693	10.9626	0.0616097	0.213885	1.43727
1763	HMEPH_15494-RA	HMEPH_15494	MSTRG.760	0.727116	0.311127	0.703168	0.669913	0.616999	1.02278	0.236371	0.090962	0.417567	0.546398	7.13042	0.890563	0.749685	0.864617	1.11954
1764	MSTRG.760.1	.	MSTRG.760	8.1168	6.20189	6.27951	16.5668	15.0923	19.8092	5.26496	5.05668	6.80833	7.91134	6.60167	15.7388	0.353767	0.588556	1.33261
1765	HMEPH_15495-RA	HMEPH_15495	MSTRG.761	18.9982	12.8713	12.0608	31.7183	29.2107	39.3686	8.81202	8.50495	11.7406	15.5411	23.4417	40.4291	0.461328	0.676411	1.2818
1767	MSTRG.759.1	.	MSTRG.759	13.2524	7.48037	7.933	7.45539	8.13634	9.35339	3.8844	4.92085	13.1805	12.6031	27.5107	22.9322	0.973153	0.98715	0.992869
1772	MSTRG.765.1	.	MSTRG.765	3.04198	7.07824	3.62604	3.508	4.33483	2.56955	12.0911	6.65233	5.14382	2.85053	3.00185	0.816153	0.990546	0.995761	1.00264
1774	MSTRG.766.2	.	MSTRG.766	0.233014	0.309577	0.256928	0.682709	0.65468	0.936989	1.83638	0.865695	0.821745	1.06933	0.619884	1.34646	0.00485686	0.0468622	1.53659
1775	MSTRG.762.1	.	MSTRG.762	0.665215	0.243655	0.513788	0.569326	0.87377	0.773596	1.50578	0.581251	2.1811	2.19715	1.13183	1.56137	0.0285939	0.135136	1.43957
1777	MSTRG.771.2	.	MSTRG.771	3.85553	0.852699	2.97087	1.68676	1.20208	1.91962	3.3375	0.417497	1.14	1.23529	1.09978	3.95398	0.276308	0.514695	0.748822
1778	MSTRG.771.3	.	MSTRG.771	3.2217	5.29097	23.2827	0	0	0	0	4.56121	2.20728	0	11.4669	4.75513	0.071547	0.232833	0.246238
1779	MSTRG.771.7	.	MSTRG.771	27.0645	10.3887	0	0	5.83889	0.120994	0	0.401986	5.82234	0	1.75104	0	0.10333	0.286968	0.257139
1781	MSTRG.771.11	.	MSTRG.771	3.32913	0	0	0	0	0	0	0	0	0	0	5.46594	0.292735	0.532018	0.678673
1782	MSTRG.771.12	.	MSTRG.771	2.51546	28.7464	8.47125	2.47718	15.1256	18.9107	10.2814	11.6025	0.079839	12.9115	3.21677	1.45182	0.649531	0.804903	0.736449
1783	MSTRG.771.8	.	MSTRG.771	0	5.39136	0	12.7969	3.21661	0	13.8341	0	0.892411	0	0.323039	0	0.546199	0.737408	1.48032
1785	MSTRG.771.5	.	MSTRG.771	2.11541	0	0	2.33398	0	0	0	0	0	0	0	4.95001	0.795645	0.891665	0.892223
1787	MSTRG.771.4	.	MSTRG.771	2.94195	6.83894	0	0	0	0	0	0	1.89952	0	0	2.34435	0.062406	0.215637	0.392793
1789	MSTRG.771.14	.	MSTRG.771	2.05479	0	0	0	0	0	0	0	4.36053	0	0	2.28722	0.728318	0.851182	0.87287
1790	MSTRG.771.15	.	MSTRG.771	14.9502	0	23.1461	0	0	0	0	0.401515	2.41179	0	7.6811	32.9392	0.0762656	0.241633	0.246715
1791	MSTRG.771.18	.	MSTRG.771	2.36468	0.363649	12.599	6.9592	0.719057	9.09149	13.7862	0.457235	1.901	6.32889	4.34819	11.5711	0.700303	0.833923	1.27226
1794	HMEPH_09795-RA	HMEPH_09795	MSTRG.767	21.0248	14.3521	18.45	16.9841	16.7834	18.7163	18.8259	20.2842	22.7574	27.8966	23.6744	28.6716	0.119602	0.314162	1.14651
1795	HMEPH_09796-RA	HMEPH_09796	MSTRG.768	5.98127	13.0868	16.8787	6.11125	8.99917	20.6139	25.7815	21.3829	26.2377	27.8961	22.6827	5.48557	0.385521	0.616518	1.44222
1796	MSTRG.768.3	.	MSTRG.768	17.8203	5.70722	1.58868	21.727	21.0919	0.19241	2.04051	0.289167	2.47127	0.200314	0.246472	24.1478	0.545366	0.736922	0.56468
1797	MSTRG.768.4	.	MSTRG.768	0.093035	0.0803	0.067748	0.041436	0.176076	0.057795	0.151083	5.24449	0.072514	0	0.033487	0.022327	0.447304	0.666377	1.28452
1798	MSTRG.768.1	.	MSTRG.768	1.38008	2.80611	13.5742	1.46256	1.01229	6.56923	7.00955	5.42893	8.80313	5.53259	4.24927	0.904285	0.94534	0.974269	0.966172
1799	MSTRG.768.2	.	MSTRG.768	7.93118	7.99757	0	4.63789	4.37249	10.1612	0	5.64747	4.49004	8.43689	4.926	3.16495	0.796517	0.892089	1.16697
1800	HMEPH_09797-RA	HMEPH_09797	MSTRG.769	26.1632	22.0797	26.3226	27.8899	31.0684	29.9177	44.0715	30.9978	37.2059	42.8869	38.9332	37.1436	0.00787146	0.0621655	1.38113
1801	MSTRG.770.1	.	MSTRG.770	1.0728	1.14369	0.814019	0.911071	1.34178	0.950494	2.81635	2.19157	1.40881	1.42363	0.977497	1.96824	0.172801	0.391522	1.25233
1802	MSTRG.772.1	.	MSTRG.772	0	0	0.016345	1.57711	1.5181	2.01815	1.98288	0.111977	0.303285	0	1.85889	0.243564	0.0502905	0.189895	1.92056
1804	HMEPH_09799-RA	HMEPH_09799	MSTRG.773	0.186724	0.504636	0.786884	1.00077	0	0.791078	0.736412	0.83832	0.982717	0.666283	0.412445	0.612801	0.423869	0.649372	1.12902
1805	MSTRG.772.3	.	MSTRG.772	1.75773	2.04441	1.97622	1.82928	2.79311	1.42722	1.61477	3.64948	0.554948	5.34335	1.65509	19.9559	0.655767	0.809129	1.21613
1806	HMEPH_09800-RA	HMEPH_09800	MSTRG.772	15.2627	13.3779	14.2107	18.6529	19.4992	21.0087	17.4039	16.1758	7.12615	25.7423	26.0122	0	0.994016	0.997285	0.995601
1807	MSTRG.772.4	.	MSTRG.772	0	0	0	0	0	0	0	0	16.4269	0	0	0	0.629765	0.793086	1.34889
1808	MSTRG.772.6	.	MSTRG.772	0.883142	1.03336	1.46391	0.842367	1.25485	1.04844	1.60173	0.816549	0.791729	1.26227	0.975027	7.65926	0.780103	0.883114	1.07781
1809	HMEPH_09801-RA	HMEPH_09801	MSTRG.774	6.20489	4.43832	5.73349	4.34961	4.37071	5.22491	1.73649	1.68177	4.19696	3.80005	3.35382	6.44662	0.0372927	0.158324	0.690656
1810	MSTRG.775.1	.	MSTRG.775	6.16112	2.3568	4.62767	2.01208	1.0711	2.57379	2.70918	0.876128	2.06316	2.37201	3.00515	2.59116	0.00642946	0.0553194	0.569516
1812	MSTRG.775.2	.	MSTRG.775	7.86281	0.900271	3.24572	0	1.1865	1.19363	0	1.49718	1.21231	1.50355	0	2.67189	0.01943	0.107515	0.410928
1813	HMEPH_09803-RA	HMEPH_09803	MSTRG.776	8.89107	5.55886	5.99598	5.0828	4.62618	5.9867	3.86398	2.11003	3.24227	4.10883	5.43614	6.32099	0.0171712	0.0993964	0.670744
1814	HMEPH_09804-RA	HMEPH_09804	MSTRG.777	5.23041	3.58666	4.7195	3.25874	2.88388	3.78246	1.90707	1.49415	2.11246	3.13149	3.41037	4.34001	0.00503902	0.0478792	0.670781
1816	HMEPH_09806-RA	HMEPH_09806	MSTRG.778	151.981	122.058	130.648	65.4957	58.7175	72.3296	35.2207	63.8671	36.1767	42.9162	55.1357	90.9375	0.00125479	0.0226638	0.408966
1818	HMEPH_09808-RA	HMEPH_09808	MSTRG.779	6.95109	4.76035	5.64825	9.6904	11.8157	10.3076	4.76272	6.76363	10.347	11.753	15.8695	13.9396	0.0106693	0.0744573	1.56238
1819	MSTRG.780.2	.	MSTRG.780	11.5259	4.87863	3.45876	8.23539	3.47342	9.55005	0	2.48158	6.2128	10.1892	6.78241	8.76908	0.55445	0.742902	0.777024
1820	MSTRG.780.3	.	MSTRG.780	0	0.332354	9.95497	0.015153	5.3318	0	0.999811	0.117123	0.007162	0	0.328854	0.397413	0.385982	0.616876	0.601299
1821	MSTRG.780.1	.	MSTRG.780	6.68772	3.84759	1.57876	3.2615	1.15965	1.98961	0	7.79257	2.78499	0	2.61027	5.55554	0.430987	0.654927	0.659562
1822	HMEPH_09809-RA	HMEPH_09809	MSTRG.780	1.05031	0.577965	0.477646	0.746198	0.435035	1.07323	0	0.46474	1.46926	1.56634	0.638624	0.630853	0.937797	0.970185	0.986712
1823	MSTRG.780.5	.	MSTRG.780	0.317881	5.86465	2.33568	0.189577	0.670733	0.191009	5.0413	0.10847	0.541383	0.462331	1.46755	2.64849	0.307536	0.545702	0.614823
1824	MSTRG.781.1	.	MSTRG.781	1.24907	1.90735	1.36038	1.17879	0.597686	1.1568	0.501795	1.52281	0.813768	0.793252	0.693202	1.30786	0.0646153	0.21986	0.777935
1825	MSTRG.782.1	.	MSTRG.782	1.07052	0.210414	0.710856	0.127323	0.121006	0.103704	1.45209	0.257838	0	0.652372	0.566809	0.500559	0.363281	0.596589	0.830909
1827	HMEPH_09811-RA	HMEPH_09811	MSTRG.783	212.337	306.606	215.167	116.706	111.813	123.019	144.69	113.002	111.553	120.51	209.238	115.554	0.00167193	0.0264382	0.530095
1829	HMEPH_09813-RA	HMEPH_09813	MSTRG.784	0.821556	0.82742	0.627423	0.738304	1.21506	1.23763	14.5087	1.141	1.48798	1.19019	1.03843	0.704533	0.311986	0.549895	1.5484
1830	MSTRG.784.1	.	MSTRG.784	12.1543	12.029	11.3769	13.3646	14.3443	14.2657	6.69836	14.474	12.1671	14.1679	13.784	12.8161	0.725193	0.849068	1.05085
1831	MSTRG.784.2	.	MSTRG.784	4.20235	5.12347	5.22615	7.02391	7.56455	7.8266	0	6.29121	10.1467	9.51046	9.76876	7.69414	0.750542	0.86511	1.1556
1833	HMEPH_09815-RA	HMEPH_09815	MSTRG.785	2.58983	1.20939	1.30413	1.76378	1.66311	1.63883	1.94867	1.26043	0.900581	1.90157	1.66921	0.604016	0.668151	0.816157	0.93371
1834	MSTRG.785.1	.	MSTRG.785	19.8229	15.0462	16.9102	13.1833	14.5179	15.0528	16.1424	8.85741	15.2359	17.8305	15.4656	12.7998	0.0865739	0.260362	0.815572
1835	HMEPH_09816-RA	HMEPH_09816	MSTRG.786	6.37345	6.60727	4.20886	3.5981	4.95757	3.44823	5.64239	3.96861	5.00238	5.40259	5.06756	6.13162	0.182795	0.40486	0.849349
1836	MSTRG.786.1	.	MSTRG.786	64.7312	50.2343	57.1556	32.49	30.6781	38.5421	46.7112	40.9921	38.3732	40.9103	34.2496	51.6826	0.0035849	0.039382	0.676846
1838	MSTRG.787.1	.	MSTRG.787	0.295017	1.00612	0.869166	1.37941	2.2128	1.24036	3.17591	0.478474	0.299446	1.5633	0.446343	1.01168	0.310866	0.548835	1.30385
1840	MSTRG.787.3	.	MSTRG.787	2.98001	4.62023	3.24111	2.97462	2.46324	3.54062	4.05911	3.03031	3.63061	3.89362	3.02626	2.12146	0.47377	0.685452	0.923674
1841	MSTRG.787.4	.	MSTRG.787	1.66532	0	1.56754	0	0	0	0	0	2.55151	0	1.05773	0	0.187718	0.410572	0.633345
1842	HMEPH_09818-RA	HMEPH_09818	MSTRG.788	1.92399	0.710969	0.247429	0.526631	0.783085	0.321157	1.75552	0.029687	0.357925	1.09089	0.711216	1.29941	0.589226	0.767372	0.888245
1843	MSTRG.788.1	.	MSTRG.788	0.632579	1.60763	1.0219	0.538383	0.602818	0.74104	1.23657	0.945415	1.15098	0.684033	1.58427	0.431314	0.53491	0.730083	0.91745
1847	MSTRG.791.1	.	MSTRG.791	1.86808	1.5005	1.79743	0.051698	1.07279	1.50824	1.4328	1.32949	1.43483	1.35799	1.69256	0.166055	0.21795	0.448328	0.745917
1848	HMEPH_09822-RA	HMEPH_09822	MSTRG.792	91.1909	0	0	0	0	0	0	0	0	0	0	0	0.0677625	0.225191	0.201213
1849	HMEPH_09823-RA	HMEPH_09823	MSTRG.793	52.7002	36.1943	44.1335	15.9008	13.5024	19.6861	15.0659	12.2027	18.2916	19.9457	23.1341	28.6207	3.05286e-07	0.000389489	0.40084
1850	MSTRG.794.1	.	MSTRG.794	16.4633	9.78814	11.8159	4.50885	3.53292	4.78555	3.65987	3.54996	5.0931	5.48461	7.01029	8.69381	3.2824e-06	0.00125694	0.42099
1852	MSTRG.794.3	.	MSTRG.794	2.33907	1.49848	1.83207	0.858838	1.86585	2.97048	0.487751	1.11321	1.49088	1.66638	1.87036	2.56803	0.233619	0.466473	0.844965
1854	HMEPH_09826-RA	HMEPH_09826	MSTRG.795	0.514835	0	0.588225	0.397058	0.360143	0.71929	0	0.475041	0.515896	0.576156	0.390038	0.761052	0.631883	0.794218	1.05252
1855	MSTRG.794.5	.	MSTRG.794	16.6571	10.8733	14.1436	6.45268	5.61129	11.7768	0.266609	3.57421	5.74738	6.31849	8.41573	8.10865	0.0283024	0.134324	0.396507
1856	MSTRG.794.6	.	MSTRG.794	6.98571	4.80814	5.32084	5.05453	3.8546	3.94592	6.76616	0	3.76131	4.79856	3.22471	4.10641	0.218355	0.448719	0.63606
1857	MSTRG.794.7	.	MSTRG.794	4.79051	3.21059	2.81289	4.69875	4.3326	3.14724	0.016741	2.44142	4.43516	3.99147	2.8029	5.51893	0.607904	0.780721	0.845839
1859	HMEPH_09827-RA	HMEPH_09827	MSTRG.796	31.3998	23.5255	35.6395	23.7818	16.8983	22.1236	33.116	35.7311	25.2486	28.1139	19.9367	25.6686	0.333653	0.569788	0.854006
1860	MSTRG.796.1	.	MSTRG.796	724.01	605.356	669.766	524.7	442.22	502.457	754.366	814.824	533.089	636.642	429.909	527.496	0.283017	0.521823	0.859054
1861	MSTRG.809.2	.	MSTRG.809	15.1787	7.63737	11.5227	10.7617	7.87025	9.81314	7.09682	6.16424	11.1525	16.421	10.9972	16.8541	0.25311	0.488502	0.878557
1863	MSTRG.809.1	.	MSTRG.809	3.24322	4.47824	4.90306	3.54082	4.52606	6.16525	12.9056	11.2545	9.65367	9.76135	7.42731	1.97867	0.164378	0.379744	1.5545
1864	MSTRG.809.3	.	MSTRG.809	2.50909	0.709094	3.04624	4.05486	3.2486	1.14419	2.24989	0.459726	0.884023	1.21307	1.35231	4.24073	0.85393	0.924946	0.94309
1865	MSTRG.809.4	.	MSTRG.809	1.24646	2.63386	0.395601	2.17793	3.60629	1.69805	6.44792	4.0627	4.72044	4.03848	2.06121	2.02348	0.0248738	0.124029	1.93001
1866	MSTRG.810.1	.	MSTRG.810	7.90374	7.21731	7.6601	8.924	9.93052	9.16944	7.38465	8.46431	12.4811	12.3297	11.2693	11.0709	0.0124088	0.0815817	1.24776
1867	HMEPH_09829-RA	HMEPH_09829	MSTRG.810	1.41035	0.340255	0.634619	0.293484	0.681029	0	0	0.411902	0.416111	0.32336	0.353258	0.701914	0.0560391	0.202265	0.746858
1868	MSTRG.811.1	.	MSTRG.811	24.8604	1.19015	0.330963	2.1013	0.764056	0.630872	5.60024	20.4049	0	1.43836	0.906168	0.679398	0.65118	0.805985	0.708185
1869	MSTRG.811.2	.	MSTRG.811	20.1602	0.325307	0.466497	0.78331	0.478772	0.538525	8.82785	1.78657	0.708086	0.436768	0.360534	1.10008	0.44571	0.665037	0.603687
1870	MSTRG.811.4	.	MSTRG.811	1.00878	2.75779	4.60743	2.1491	4.34906	4.66749	8.10463	10.2022	5.10762	7.41707	6.41098	0.033937	0.217835	0.448143	1.69253
1871	HMEPH_09830-RA	HMEPH_09830	MSTRG.811	0	0.967172	2.09659	1.25084	1.99392	1.69356	0	0	1.87778	1.03443	1.73914	4.83994	0.651482	0.806217	1.16568
1872	HMEPH_09831-RA	HMEPH_09831	MSTRG.812	3.94901	2.29021	2.7671	2.83592	2.43261	3.52588	1.34589	1.17772	2.60416	2.65707	3.26147	4.08881	0.171134	0.389317	0.852229
1873	MSTRG.811.5	.	MSTRG.811	0.04484	41.6268	50.1335	70.3294	70.3632	71.3149	12.7365	7.00814	47.3628	57.0272	71.3896	85.5205	0.20543	0.432644	3.28443
1874	HMEPH_09832-RA	HMEPH_09832	MSTRG.813	155.503	138.436	155.797	14.5821	13.5514	16.4768	36.7168	66.6462	18.7853	21.5056	18.7578	21.6419	0.000118672	0.0068271	0.160753
1875	MSTRG.797.1	.	MSTRG.797	0.154084	0.735958	1.15748	0.958053	2.09319	1.35908	1.17681	1.65245	1.39887	1.21127	1.71053	1.26545	0.0132828	0.0847322	1.48971
1876	HMEPH_09833-RA	HMEPH_09833	MSTRG.798	7.15655	5.15747	4.51509	0.802221	0.691267	0.769069	1.15966	2.01046	1.04558	0.687344	1.08201	1.71622	2.38678e-05	0.00331419	0.31605
1877	HMEPH_09834-RA	HMEPH_09834	MSTRG.799	30.4783	18.1762	15.9582	0.814845	0.695522	0.851889	2.06094	19.2663	1.09234	1.1374	0.466358	1.32219	0.00171099	0.0266948	0.128568
1878	MSTRG.799.2	.	MSTRG.799	4.69241	7.62826	6.69095	0.234438	0.514839	0.537076	0.8282	2.34902	1.01439	0.823906	0.752755	1.9379	0.000143601	0.00734168	0.264021
1879	HMEPH_09835-RA	HMEPH_09835	MSTRG.800	35.5061	29.9028	24.7558	1.15924	0.96406	1.8225	2.81038	30.34	1.84116	1.68504	0.56837	1.84413	0.00191186	0.0281838	0.11753
1880	HMEPH_09836-RA	HMEPH_09836	MSTRG.801	0.900317	0.335248	0	0	0	0.525963	0	0.663434	0.739049	0	0.775912	1.22302	0.887527	0.944242	0.971824
1882	HMEPH_09838-RA	HMEPH_09838	MSTRG.803	0.209448	0.265786	0.257601	0.390076	0.331447	0.521145	0	0.758435	0.566429	0.846276	1.08724	0.669841	0.146494	0.353828	1.21988
1883	MSTRG.804.1	.	MSTRG.804	0.599675	1.03742	0.883314	0.495096	0.787519	1.16736	1.41918	0.698987	1.15976	0.862047	0.531484	0.484617	0.967347	0.984178	1.00483
1884	HMEPH_09839-RA	HMEPH_09839	MSTRG.805	18.075	0	0	0	0	8.93786	0	0	13.8745	0	0	0	0.54713	0.738133	0.593403
1885	HMEPH_09840-RA	HMEPH_09840	MSTRG.806	9.55553	7.05114	7.36716	6.00644	7.20807	6.78024	12.9783	6.21378	9.88914	9.48179	5.22112	6.12104	0.777606	0.881429	0.950941
1886	HMEPH_09841-RA	HMEPH_09841	MSTRG.807	5.40515	0	12.7069	1.03602	4.43013	1.92613	4.57093	0	0	2.91216	1.45624	4.78525	0.3312	0.56792	0.572334
1887	MSTRG.807.2	.	MSTRG.807	0.004656	0	5.23817	0.003742	2.9747	0.002596	0.005823	0	0	0.001822	0.002459	0.003472	0.337276	0.573494	0.63921
1888	MSTRG.807.1	.	MSTRG.807	29.6977	9.5646	7.83791	4.80541	1.29063	8.67449	5.21432	7.26013	7.44874	9.5256	10.0476	14.7527	0.0657896	0.221962	0.504747
1889	HMEPH_09842-RA	HMEPH_09842	MSTRG.808	25.6074	7.70347	15.7246	5.25898	5.63997	7.27077	5.61167	6.12266	4.80599	6.95346	8.38812	12.6452	0.000969412	0.0197743	0.462326
1891	HMEPH_09844-RA	HMEPH_09844	MSTRG.822	3.72945	1.69243	2.81212	1.24117	5.13473	3.58455	1.66071	3.56128	20.2221	25.31	27.6288	36.2705	0.0980461	0.280041	2.07738
1892	MSTRG.822.1	.	MSTRG.822	15.9515	12.2433	14.7156	14.3478	15.0335	15.5541	14.0643	16.9207	5.07876	5.1258	5.66085	6.09461	0.267045	0.504354	0.754265
1893	HMEPH_09845-RA	HMEPH_09845	MSTRG.822	2.13821	0.775406	1.17625	0.549477	0.728284	0.61412	0	0.48753	0.555281	1.36571	0.570084	1.35997	0.00974213	0.070384	0.682246
1894	HMEPH_09846-RA	HMEPH_09846	MSTRG.823	2.51224	3.27015	2.59785	3.52046	3.49086	4.7812	2.70254	2.2526	2.3904	2.87744	3.91818	3.25597	0.451775	0.669929	1.09819
1895	MSTRG.823.2	.	MSTRG.823	2.48722	0.706156	1.82457	0.831731	1.29752	0.291436	0.169347	0.112787	1.13923	1.02291	0.155528	2.60149	0.0477727	0.184187	0.628363
1897	HMEPH_09847-RA	HMEPH_09847	MSTRG.824	0	0	0	0	0	5.53754	0	2.36597	0	0	0	6.69522	0.358279	0.592794	1.67778
1900	MSTRG.814.1	.	MSTRG.814	0.312476	0.150195	0.175687	1.2647	0.508617	0.29619	0.508623	0.761442	1.22506	0.491252	0.662063	1.00729	0.0210847	0.112447	1.41651
1901	MSTRG.815.1	.	MSTRG.815	0.099677	0.234908	0.501161	1.10983	1.98496	1.0604	1.58916	1.14397	1.47058	1.20091	0.561031	1.23355	0.00102744	0.02028	1.77485
1902	HMEPH_09850-RA	HMEPH_09850	MSTRG.816	0.722899	1.29308	0.767713	2.16043	2.46985	2.32661	1.53577	2.30649	2.99547	2.08977	2.45048	1.0813	0.00233498	0.0314031	1.65526
1903	HMEPH_09851-RA	HMEPH_09851	MSTRG.817	0.977937	0.963134	1.48096	1.41711	1.69542	1.78707	1.95392	1.53853	1.15694	2.88563	1.37025	3.083	0.0703665	0.230622	1.29109
1904	MSTRG.818.1	.	MSTRG.818	5.35782	7.05363	6.2444	7.53037	7.8394	7.91037	10.2388	7.50069	10.0731	7.83197	5.82824	6.47104	0.0476281	0.183834	1.24645
1906	MSTRG.819.1	.	MSTRG.819	8.01495	9.14328	9.24522	9.05067	10.5225	11.7577	12.0814	7.39477	13.3074	12.5001	5.78752	9.22861	0.519306	0.718271	1.11096
1908	HMEPH_09852-RA	HMEPH_09852	MSTRG.827	1.13148	1.04732	0.644081	0.900362	0.37902	2.56389	2.00518	0.61971	3.01054	1.46164	0.665045	1.77038	0.487815	0.695554	1.18001
1909	MSTRG.827.1	.	MSTRG.827	62.6298	77.2277	70.0786	117.239	122.784	110.658	133.187	77.0051	129.285	112.454	102.541	91.1129	0.00333567	0.0377218	1.56707
1910	MSTRG.828.1	.	MSTRG.828	2.08362	3.8217	2.33276	4.99309	7.10956	5.41133	11.1309	4.8496	6.28153	4.49719	3.16514	5.86101	0.00939585	0.0688537	1.85268
1911	MSTRG.829.1	.	MSTRG.829	3.11703	2.44163	2.4561	3.00017	3.54917	3.8903	2.65433	1.07914	3.99174	3.8245	4.36145	6.19963	0.283193	0.521982	1.13311
1912	HMEPH_09853-RA	HMEPH_09853	MSTRG.829	51.0632	51.6201	57.8078	48.2776	45.9514	50.5486	44.0804	32.1082	59.7499	62.5401	42.9115	50.3497	0.225681	0.456863	0.875726
1913	MSTRG.830.1	.	MSTRG.830	0.884074	2.16018	2.31963	3.03744	3.32949	2.49775	3.84077	2.51085	3.77256	2.60271	3.44506	7.39223	0.0327839	0.146689	1.61106
1914	HMEPH_09854-RA	HMEPH_09854	MSTRG.826	6.67341	7.58781	7.03908	2.32805	2.17808	2.15835	1.63445	1.46446	0.781321	0.943342	0.597379	1.73403	4.84103e-05	0.00457502	0.309469
1916	HMEPH_09856-RA	HMEPH_09856	MSTRG.833	1.17407	0.711542	1.41681	0.6464	0.86929	0.639921	1.69206	0.825768	0.858047	1.21837	0.507512	0.926668	0.432436	0.655885	0.903555
1917	MSTRG.834.1	.	MSTRG.834	1.32664	3.04257	1.70254	3.76155	4.91551	3.42126	5.95821	2.0874	1.5949	1.04634	1.29925	3.02887	0.311015	0.548961	1.31392
1919	HMEPH_09858-RA	HMEPH_09858	MSTRG.832	2.80384	4.11294	3.64873	3.03122	4.67021	4.42562	4.15635	1.94057	1.51768	1.32481	1.4193	2.22016	0.355165	0.589659	0.81055
1920	MSTRG.832.2	.	MSTRG.832	11.492	21.3325	16.0547	19.0447	19.453	19.5233	34.3206	7.43093	11.701	9.97382	7.59789	11.129	0.787109	0.887823	0.921991
1921	MSTRG.831.1	.	MSTRG.831	0.282083	0.216607	0.200675	1.95073	3.31691	2.22074	4.40091	0.38765	1.77547	1.65875	1.46731	4.4139	0.00574865	0.0517489	2.47036
1922	MSTRG.835.1	.	MSTRG.835	0.479159	0.731318	0.801719	0.707913	0.997564	0.691054	1.56139	1.72763	0.927392	1.11028	0.650446	0.472021	0.0855905	0.258536	1.20455
1923	HMEPH_09859-RA	HMEPH_09859	MSTRG.836	28.9636	16.1015	23.001	8.76571	8.52398	12.2033	7.72697	8.09541	8.12384	10.5858	13.1359	15.5948	1.31436e-05	0.00261482	0.455794
1925	MSTRG.838.1	.	MSTRG.838	0.66854	0.27875	0.615859	0.191552	0.581875	0.304042	1.42115	0.422939	0.425574	0.583223	0.503204	0.35121	0.977122	0.989227	0.996024
1927	HMEPH_09862-RA	HMEPH_09862	MSTRG.843	30.4232	24.3834	23.6159	8.86358	11.2806	11.9141	16.2565	17.6187	10.2755	13.2395	19.2816	29.8846	0.0164585	0.0967225	0.553821
1929	HMEPH_09863-RA	HMEPH_09863	MSTRG.844	2.93761	2.6127	0	0	0	0	0	0	0	0	0	1.78228	0.0218153	0.114818	0.442245
1930	HMEPH_09864-RA	HMEPH_09864	MSTRG.845	11.7697	9.91004	9.04082	2.99116	3.91701	4.1468	5.96948	6.63254	3.54252	4.3294	5.56429	11.1516	0.0101425	0.0723089	0.523692
1931	MSTRG.839.1	.	MSTRG.839	0.950857	0.14844	0.076992	1.09926	1.32797	1.40295	0.868938	1.06271	1.27458	0.199793	0.261335	0.102131	0.170025	0.387737	1.35824
1932	HMEPH_09865-RA	HMEPH_09865	MSTRG.839	0	1.25375	0.987608	0	0	0	0	0	0	1.20712	2.066	2.13784	0.495674	0.702017	0.80356
1933	HMEPH_15634-RA	HMEPH_15634	MSTRG.840	4.67832	4.18675	4.16234	2.32491	2.0282	2.22581	2.04444	3.54009	1.56242	2.35513	3.26025	5.62439	0.0371003	0.157857	0.664476
1934	HMEPH_15635-RA	HMEPH_15635	MSTRG.841	3.18705	2.48156	2.67307	1.3903	1.21465	1.26176	1.19307	1.85167	1.10018	1.45042	1.88003	3.36465	0.00923046	0.0680537	0.663704
1936	HMEPH_15637-RA	HMEPH_15637	MSTRG.857	0	0	2.25796	0	0.711208	0	0	0	0	5.12056	0	0	0.711991	0.84112	0.848759
1937	HMEPH_15638-RA	HMEPH_15638	MSTRG.858	7.612	5.20928	6.17499	5.44899	6.73159	8.25809	3.53074	3.77806	4.8135	4.38483	5.23269	8.58128	0.268822	0.506395	0.8518
1938	MSTRG.858.1	.	MSTRG.858	2.33658	2.00282	2.15211	1.25824	1.98644	2.00566	2.25073	1.0446	1.58462	2.01512	2.78107	3.1564	0.284115	0.522893	0.897936
1939	MSTRG.857.2	.	MSTRG.857	9.49387	8.11549	6.39232	6.99151	5.57657	6.37207	3.48416	3.07008	5.87763	0.459566	5.15041	5.57629	0.151136	0.360721	0.589196
1940	HMEPH_15639-RA	HMEPH_15639	MSTRG.859	7.42714	5.58693	6.06226	4.21994	4.32007	5.29385	0	1.27525	4.77929	4.80013	2.07577	6.59323	0.0721815	0.233956	0.513543
1941	HMEPH_15640-RA	HMEPH_15640	MSTRG.860	1.75492	1.00047	1.56308	0.909873	1.35558	1.0075	0	0	0	1.55028	0	0	0.075329	0.24002	0.580815
1942	MSTRG.861.1	.	MSTRG.861	0.453292	0.443383	0.477325	1.97481	0.756095	0.640326	11.1954	0.95609	9.18226	0.938506	0.696787	0.619295	0.17982	0.401303	2.02618
1943	MSTRG.861.2	.	MSTRG.861	0.417047	0.699351	0.5276	1.77138	0.928553	0.418472	10.1811	0.013693	0.682826	0.228672	0.359068	0.418017	0.540385	0.733262	1.30999
1944	MSTRG.861.3	.	MSTRG.861	5.02619	6.5735	9.40547	0.272583	10.8229	0.678469	4.21336	2.7803	12.3159	2.3111	10.9965	1.02979	0.332152	0.568765	0.556184
1945	MSTRG.861.4	.	MSTRG.861	0	0	0	0.004651	0	4.36765	0	0.593727	0.000544	0.263793	0	4.19127	0.363528	0.596713	1.46558
1947	HMEPH_15641-RA	HMEPH_15641	MSTRG.861	0.002536	0.004761	0.001899	0.064085	0.00254	0.001397	0	6.76336	0	8.37456	0.001041	0.002516	0.409259	0.636863	1.66524
1948	MSTRG.861.7	.	MSTRG.861	2.70682	2.49416	0.075643	0	4.75602	0	3.46021	0.025192	1.80506	0.001094	3.44436	0.392602	0.716228	0.844171	0.821402
1949	MSTRG.861.8	.	MSTRG.861	0	0	0	0	0	10.3819	0.066622	8.00572	0.000346	8.92485	0	8.16579	0.222612	0.453364	2.58647
1950	MSTRG.861.9	.	MSTRG.861	0	0	0	15.6133	0	0	0	0	0	0	0	0.148519	0.502428	0.707551	1.47667
1951	HMEPH_15642-RA	HMEPH_15642	MSTRG.862	28.7633	20.0775	10.1373	17.8238	17.4214	21.2226	9.79284	15.0936	19.3838	23.5056	22.169	30.5952	0.933835	0.967922	0.984795
1952	MSTRG.862.2	.	MSTRG.862	0	0	14.2318	0	0	0	0	0	0	0	0	0	0.101959	0.284811	0.404521
1953	MSTRG.862.1	.	MSTRG.862	9.48444	11.4196	10.0047	11.422	12.6581	13.0377	9.48907	0.674182	15.3154	7.77473	13.0425	6.54289	0.617203	0.787117	0.805268
1954	MSTRG.862.4	.	MSTRG.862	0	0	5.42403	0	0	0	0	18.2654	0	13.6664	0	12.1114	0.799057	0.893721	1.27234
1955	HMEPH_15643-RA	HMEPH_15643	MSTRG.862	12.1487	2.96022	0.93507	1.80096	0	3.9824	1.48634	0.431496	2.33062	1.50155	3.42139	1.44357	0.13443	0.33626	0.515144
1956	HMEPH_15644-RA	HMEPH_15644	MSTRG.863	12.0322	10.4526	12.8811	9.48951	11.8713	13.4329	14.6836	20.9144	14.0566	19.2685	20.3184	20.1075	0.157568	0.369693	1.26865
1957	HMEPH_15645-RA	HMEPH_15645	MSTRG.864	1.41158	1.64205	0.537755	2.1536	2.31164	1.74926	2.03289	1.60897	2.17498	0.948342	1.50499	1.00929	0.0925274	0.270896	1.28363
1958	MSTRG.864.1	.	MSTRG.864	4.87493	5.28403	4.98886	5.61625	14.7141	5.50365	8.89127	3.62476	13.7402	14.6772	5.6283	5.90696	0.236778	0.46974	1.42943
1959	MSTRG.864.2	.	MSTRG.864	15.4547	15.0482	13.7995	15.1029	4.79221	15.5037	5.01503	10.7954	6.08228	5.58402	13.671	14.3395	0.152172	0.36227	0.636965
1960	HMEPH_15646-RA	HMEPH_15646	MSTRG.865	1.17644	1.67981	0.892726	1.34167	2.17909	1.89086	1.03547	1.26743	1.38483	1.85423	2.30475	2.58595	0.151205	0.360825	1.18884
1961	HMEPH_15647-RA	HMEPH_15647	MSTRG.866	1.37653	1.14956	1.39716	1.30034	0.830552	1.48072	1.02149	0.800729	1.07519	1.41887	0.873118	1.30885	0.18166	0.403521	0.903335
1965	MSTRG.854.1	.	MSTRG.854	0.026609	1.02529	0.044876	0.993072	1.62999	3.49061	0.043527	1.13003	1.36986	0.652872	1.24542	0.915697	0.103831	0.287805	1.64219
1966	MSTRG.854.3	.	MSTRG.854	0.514759	0.951932	1.29012	0.681884	1.40715	0	0.662092	1.15295	1.07937	0.610528	1.11745	0.845576	0.80877	0.899673	0.957981
1970	MSTRG.854.6	.	MSTRG.854	2.96979	1.34517	1.64386	2.57808	3.96201	0	5.56352	2.49808	3.51615	1.79829	2.51343	1.53153	0.660446	0.811816	1.16552
1971	MSTRG.855.1	.	MSTRG.855	0.981872	0.673622	1.22586	0.738291	0.969569	0.847951	2.72498	0.664838	1.68675	1.50832	1.0092	1.35992	0.504177	0.70898	1.12053
1973	MSTRG.854.7	.	MSTRG.854	0.040261	0.585238	0.627639	1.2432	2.85921	1.95545	2.20312	1.02893	1.24348	1.06475	1.10863	0.63753	0.00676317	0.056767	1.77922
1975	HMEPH_08459-RA	HMEPH_08459	MSTRG.856	3.01026	2.49174	2.74158	4.80752	6.49201	5.11578	4.87009	6.5206	5.9337	8.78627	5.93742	6.50023	9.30022e-05	0.00611332	1.84568
1976	MSTRG.846.1	.	MSTRG.846	2.71369	3.48491	2.75359	4.98027	4.00722	4.64469	3.5115	6.45766	3.80621	4.71857	5.68397	5.75875	0.00856149	0.0653177	1.45448
1977	HMEPH_08460-RA	HMEPH_08460	MSTRG.846	1.90486	1.23779	2.44065	0.613712	1.11018	0	0	1.84175	1.48263	0.726312	1.94778	1.28695	0.137543	0.34142	0.652684
1978	HMEPH_08461-RA	HMEPH_08461	MSTRG.847	2.63751	3.46636	3.04028	2.30584	2.12255	2.52743	3.39044	1.93356	3.45828	3.41658	3.44476	3.23329	0.512189	0.713471	0.932483
1979	MSTRG.848.1	.	MSTRG.848	3.31415	3.04878	3.11255	1.96589	1.97248	1.66254	2.36782	1.13514	2.59344	2.02555	1.61625	2.48183	0.00352264	0.0389113	0.69753
1980	MSTRG.849.1	.	MSTRG.849	0.618893	1.25578	1.21789	0.870057	1.11136	0.68485	1.48187	0.833299	1.16314	0.939518	0.814334	0.733266	0.852906	0.924466	0.983785
1981	MSTRG.850.1	.	MSTRG.850	1.5173	0.638676	0.477189	0.686586	0.540192	0.310745	0	0.893213	0.864138	1.86759	0.424757	0.240563	0.469492	0.682535	0.854429
1982	MSTRG.850.2	.	MSTRG.850	2.06974	1.95251	2.42797	1.39231	1.11152	1.86112	2.57353	1.08531	1.82518	0.819749	1.19388	1.7103	0.101403	0.284811	0.783536
1984	MSTRG.851.1	.	MSTRG.851	1.8923	2.05428	1.67813	1.70436	1.62572	1.75861	2.06189	1.37583	2.45154	1.69747	1.26448	1.71393	0.52052	0.719063	0.946976
1985	HMEPH_08463-RA	HMEPH_08463	MSTRG.867	2.25616	1.72994	1.82766	2.19589	2.45858	2.33713	2.24711	1.27179	1.91135	2.1721	1.9512	2.18693	0.683487	0.825624	1.03146
1986	MSTRG.867.1	.	MSTRG.867	54.7917	41.1145	45.2836	41.7525	33.6055	41.9915	23.2414	21.9567	28.6981	39.9603	37.3978	40.0744	0.0160748	0.0955094	0.69685
1987	MSTRG.867.2	.	MSTRG.867	8.1296	8.01508	6.70131	7.26559	6.61681	6.64389	0	0	8.21031	0	6.39801	6.836	0.206634	0.434453	0.43134
1988	HMEPH_08464-RA	HMEPH_08464	MSTRG.870	2.09054	2.08369	3.64188	2.11685	1.46818	2.6255	2.50338	4.42201	2.17791	2.30528	2.70605	3.54815	0.951585	0.976931	1.01012
1989	MSTRG.870.1	.	MSTRG.870	18.9928	13.5106	14.7709	13.8069	16.4407	16.2082	13.1689	2.82863	17.7104	19.9173	18.0513	19.371	0.452138	0.670149	0.830606
1990	MSTRG.870.2	.	MSTRG.870	0.97318	0.611539	0.84338	0.80779	0.876196	0.808756	0.678945	16.4632	0.899815	0.913971	0.694423	1.01592	0.455628	0.672528	1.39835
1992	HMEPH_08466-RA	HMEPH_08466	MSTRG.871	16.622	10.4247	13.5555	11.9657	11.331	11.798	9.10649	14.648	12.8135	17.4053	15.8669	18.5582	0.809613	0.90029	0.973831
1993	HMEPH_08467-RA	HMEPH_08467	MSTRG.872	0.859928	0.603259	0.862433	0.856804	0.418319	1.6628	0.495203	0	0	1.02743	0.321437	1.23693	0.471731	0.684003	0.864822
1994	MSTRG.872.1	.	MSTRG.872	5.08931	3.43443	4.31569	5.78824	7.19248	7.32239	2.44432	3.73797	5.91609	5.27578	2.01579	9.22539	0.690837	0.827799	1.10253
1995	MSTRG.872.2	.	MSTRG.872	0.30022	1.00869	0.873232	0.204901	0.562335	0.509145	0.475349	1.15491	0.318869	0.936356	5.20088	0.334247	0.872397	0.935561	1.05519
1996	HMEPH_08468-RA	HMEPH_08468	MSTRG.873	8.25468	4.02217	6.87375	5.90837	5.88434	9.01487	3.49736	2.80357	5.31968	6.59579	7.51413	13.7022	0.554685	0.743075	0.923911
1997	MSTRG.874.1	.	MSTRG.874	1.34596	0.536418	1.08912	1.52783	1.53254	0.568949	0.202355	0.976103	1.40877	0.832299	1.29184	2.21163	0.846622	0.921332	1.03513
1999	MSTRG.872.4	.	MSTRG.872	1.95067	4.12345	5.45906	3.0591	4.93532	5.85772	5.44424	4.26805	6.58964	3.10848	3.26157	1.41416	0.598328	0.773719	1.12601
2000	MSTRG.872.6	.	MSTRG.872	6.86147	1.55933	1.63027	4.33222	5.46825	4.3009	4.27633	4.4437	5.47848	7.46531	3.16165	8.59413	0.0637278	0.218215	1.53779
2001	HMEPH_08470-RA	HMEPH_08470	MSTRG.872	0	0.396482	0	2.36245	0.170754	0	0	2.7783	0	0.92114	0.832774	0	0.206876	0.434625	1.47873
2003	HMEPH_08472-RA	HMEPH_08472	MSTRG.868	6.67397	3.28188	0	0.227963	3.1331	2.99729	0	3.86542	0	0.099877	4.55365	1.22616	0.526754	0.722838	0.687407
2004	MSTRG.868.1	.	MSTRG.868	0	0	0	0	0	0	0	0	0	0.288411	0	4.8239	0.617434	0.787233	1.15906
2005	MSTRG.868.3	.	MSTRG.868	1.80556	1.11745	6.59126	3.50927	0.844671	1.38216	8.11237	9.01567	6.3565	6.79232	5.5254	2.43494	0.38772	0.618497	1.476
2006	MSTRG.869.1	.	MSTRG.869	0.673449	0.84908	0.765717	0.734965	0.475247	0.846756	1.35387	1.17803	1.07365	1.23725	1.19487	1.26439	0.209076	0.437251	1.14138
2009	HMEPH_08475-RA	HMEPH_08475	MSTRG.875	16.5912	14.2691	19.4545	17.4326	18.1361	18.2193	18.8968	11.7911	19.4607	26.2795	29.2796	26.9792	0.25065	0.485473	1.14108
2010	MSTRG.875.1	.	MSTRG.875	5.84321	6.11012	5.93165	8.69166	7.88898	12.0362	7.41154	3.3312	8.15614	8.03356	11.3401	9.94921	0.183481	0.405726	1.26712
2011	HMEPH_08476-RA	HMEPH_08476	MSTRG.876	0.392069	0.190042	0.270596	0.083259	0.194547	0.099052	9.99444	20.3439	0.190389	0.150971	0.261527	0.523959	0.312727	0.550632	1.89087
2012	MSTRG.876.1	.	MSTRG.876	136.281	83.1778	103.959	88.3065	88.6311	101.409	14.5633	16.4144	81.4873	108.242	104.797	127.36	0.12442	0.321301	0.554552
2014	MSTRG.876.4	.	MSTRG.876	0.147691	2.45418	0.755962	4.49803	5.98766	4.31318	5.69193	3.54504	6.08728	5.40747	2.57959	4.98795	0.000678083	0.0164657	3.02498
2015	HMEPH_08478-RA	HMEPH_08478	MSTRG.876	0.289256	0.11005	0.358207	0.397132	0.616528	0.760422	1.06138	0.733636	0.195476	0.201287	0.348301	0.240358	0.115702	0.307998	1.21151
2016	MSTRG.876.6	.	MSTRG.876	3.10398	0	2.10232	0.003288	0	0.006345	0	0.001063	0.015517	0	0	0	0.00320655	0.0368955	0.417359
2017	HMEPH_08479-RA	HMEPH_08479	MSTRG.876	1.50856	0.591956	0.896074	0.889967	0.477446	0.689452	0.818495	2.59389	0.870276	0.72881	1.13896	0.438571	0.929058	0.965593	0.984356
2018	HMEPH_08480-RA	HMEPH_08480	MSTRG.877	13.6944	13.6104	15.642	26.9153	23.3941	23.8739	22.6169	19.5966	22.8125	30.819	30.0048	22.3749	0.000298621	0.0107183	1.65067
2019	MSTRG.877.1	.	MSTRG.877	12.6643	8.42012	7.06687	5.2929	4.76917	6.19615	3.44097	7.01783	10.0899	4.55911	4.89192	13.2455	0.0965645	0.277304	0.676077
2020	MSTRG.877.2	.	MSTRG.877	3.09346	3.63106	6.41073	7.26378	11.4758	8.24461	7.20991	5.68629	10.0102	11.5339	8.49638	4.96442	0.0176321	0.100856	1.73921
2021	HMEPH_08481-RA	HMEPH_08481	MSTRG.878	20.8775	17.1035	25.8925	33.3936	18.7307	27.2748	5.76684	20.7182	12.6846	14.8412	11.5395	14.5758	0.442774	0.662993	0.780914
2022	MSTRG.879.1	.	MSTRG.879	6.12263	4.7525	5.51657	5.76403	4.64974	5.61526	2.00991	5.31816	3.17506	2.93882	2.24072	3.85551	0.166507	0.382929	0.746952
2024	HMEPH_08483-RA	HMEPH_08483	MSTRG.880	9.97715	8.99876	10.0277	8.61957	8.72713	8.81095	13.2024	20.8173	11.0136	9.31216	6.82064	7.74644	0.655946	0.809208	1.07506
2025	HMEPH_08484-RA	HMEPH_08484	MSTRG.881	0.916372	1.06473	0.535174	2.03979	3.14036	2.06378	3.18482	2.80064	3.01096	1.98337	1.58431	2.40087	0.000282865	0.0104329	1.90112
2028	HMEPH_08487-RA	HMEPH_08487	MSTRG.883	3.31126	2.3796	2.50109	0.826096	0.762598	0.896946	0.38548	1.09812	0.734867	0.73349	0.57523	0.719158	8.31052e-06	0.00201086	0.468115
2029	HMEPH_08488-RA	HMEPH_08488	MSTRG.884	2.33257	1.16198	0.942139	0.809975	1.34071	2.16233	0.876836	0.547324	1.06467	0.52236	0.66707	4.75656	0.501683	0.706792	0.85749
2030	MSTRG.884.1	.	MSTRG.884	3.72494	3.66149	3.52603	2.99247	2.4703	2.41733	2.33962	2.72219	2.99441	2.96215	4.58367	0.900101	0.194961	0.419292	0.789621
2032	HMEPH_08490-RA	HMEPH_08490	MSTRG.886	3.64318	3.97213	3.6904	4.52681	4.38409	4.85341	3.40183	3.3335	3.14485	3.65656	5.90926	4.57179	0.550499	0.740613	1.06571
2033	MSTRG.886.1	.	MSTRG.886	34.6017	34.652	34.9694	41.1811	43.7356	44.9159	22.8589	33.3326	30.1877	33.8559	49.9711	51.3342	0.682394	0.824801	1.06278
2034	MSTRG.886.2	.	MSTRG.886	9.82788	7.44442	8.45683	8.60201	11.7466	9.56096	7.04926	6.23615	6.83639	6.76518	11.3279	10.232	0.853015	0.924499	0.976359
2035	HMEPH_08491-RA	HMEPH_08491	MSTRG.882	1.12752	0.985769	0.995688	1.22978	1.62626	1.49579	3.09359	2.78222	1.93328	1.78687	1.50203	2.09352	0.0169257	0.0985212	1.43569
2036	HMEPH_08492-RA	HMEPH_08492	MSTRG.887	11.15	9.35095	11.47	14.4782	15.313	13.4594	20.4916	16.4957	20.2879	22.6661	19.5795	15.6851	0.0027866	0.034246	1.56783
2037	HMEPH_08493-RA	HMEPH_08493	MSTRG.889	23.4216	19.4367	23.0614	15.1836	14.8576	16.8495	17.6673	15.3911	23.3143	26.4503	21.3426	21.0216	0.082141	0.252407	0.837464
2038	MSTRG.890.3	.	MSTRG.890	5.01966	4.17647	5.1356	3.16481	3.00241	2.05382	1.38623	2.65748	3.82186	4.06938	3.17956	4.8154	0.0154052	0.092773	0.670413
2039	MSTRG.890.1	.	MSTRG.890	0	0	8.52634	12.118	0	0	0	6.78006	0.729732	14.9527	12.4322	9.28708	0.492218	0.699407	1.879
2040	MSTRG.890.2	.	MSTRG.890	16.3733	8.02408	0.04682	1.69016	11.3358	12.296	7.89386	2.74242	7.92912	2.1184	0.013563	0.025795	0.797288	0.892743	0.817493
2043	HMEPH_08496-RA	HMEPH_08496	MSTRG.891	3.31021	4.08162	5.43704	4.46198	2.77998	5.55527	3.90929	5.22734	4.12823	9.08505	7.12943	8.32463	0.407635	0.63564	1.17353
2044	MSTRG.891.1	.	MSTRG.891	8.53484	5.91463	7.15818	7.94301	11.1999	9.36334	7.66698	9.93855	11.9337	13.4537	13.666	13.7141	0.00255766	0.0326325	1.39352
2045	HMEPH_08497-RA	HMEPH_08497	MSTRG.892	13.6659	14.6119	16.2432	19.1367	19.5367	17.2009	31.2695	25.285	23.7703	27.5827	20.1532	19.2142	0.00843487	0.0648452	1.48512
2046	HMEPH_08498-RA	HMEPH_08498	MSTRG.893	11.6228	11.8616	11.4805	12.2653	12.7155	12.3462	11.0866	10.9818	10.7938	11.6202	12.5214	17.4242	0.637474	0.797994	1.03367
2047	MSTRG.888.1	.	MSTRG.888	0.65201	0.528466	0.739245	1.86662	1.81651	1.94077	0.633343	0.511382	1.31621	1.58905	3.96687	1.86227	0.054837	0.199602	1.51273
2048	MSTRG.894.1	.	MSTRG.894	11.6521	3.14394	4.93696	3.09479	1.28915	2.59426	0.993446	1.60904	0.793289	2.46409	1.71629	7.03787	0.00952101	0.0694406	0.421505
2049	HMEPH_08499-RA	HMEPH_08499	MSTRG.894	4.49662	1.66218	2.32043	0.978273	1.28572	1.75196	1.03967	1.1612	1.17035	1.39182	1.61422	3.01062	0.00143233	0.0243948	0.634783
2050	MSTRG.895.1	.	MSTRG.895	5.48059	0.929403	3.45338	1.74097	0.572299	0.811447	2.77244	3.61378	0.428887	1.038	5.00205	2.86084	0.389971	0.620364	0.711925
2051	HMEPH_08500-RA	HMEPH_08500	MSTRG.895	0	0	8.91298	2.21204	0	0	0	0	0	0	0	0	0.236488	0.469512	0.546344
2052	MSTRG.896.1	.	MSTRG.896	7.62946	0	0	0	4.33356	0	0	0	0	3.45242	0	0	0.457205	0.673517	0.648921
2053	MSTRG.896.2	.	MSTRG.896	0	6.15769	4.24465	0	0	6.01878	0	0	3.68881	0	0	0	0.208481	0.436478	0.448681
2055	MSTRG.897.1	.	MSTRG.897	17.7166	23.6618	21.7218	5.85614	5.70336	4.91803	3.49977	3.23094	3.22449	5.03385	2.33417	10.4913	0.000145007	0.00738667	0.247472
2056	HMEPH_08502-RA	HMEPH_08502	MSTRG.897	0.333594	0.140637	0.434384	0.081613	0.197338	0.187484	0.446139	0.377749	1.73961	0.610323	0.139601	0.392125	0.712291	0.841297	1.06971
2057	HMEPH_08503-RA	HMEPH_08503	MSTRG.898	4.35351	5.69406	4.17677	7.65708	8.86697	7.53851	13.3118	12.1302	9.87911	12.3757	12.7467	7.52032	0.000900768	0.0188048	1.95651
2058	MSTRG.898.1	.	MSTRG.898	1.46895	2.01927	2.52485	1.46715	3.02811	1.95367	2.9265	2.6307	2.97434	2.60302	1.60397	3.41662	0.33937	0.575764	1.15324
2059	HMEPH_08504-RA	HMEPH_08504	MSTRG.899	8.03234	5.926	7.38956	6.55577	7.08243	7.9559	4.1956	5.3208	6.53424	8.49818	9.44894	10.7084	0.668311	0.816282	0.963627
2060	MSTRG.899.1	.	MSTRG.899	3.01846	2.91886	2.55153	3.18001	2.4286	2.76125	2.89815	3.15722	3.68645	4.47684	3.12634	3.5617	0.314864	0.552492	1.08966
2063	HMEPH_08507-RA	HMEPH_08507	HMEPH_08507	0.708305	0.568811	0.51904	0.657758	0.818503	0.417891	0.195408	0.387955	1.00817	0.886458	0.658503	1.11708	0.910684	0.955911	1.01021
2064	HMEPH_08508-RA	HMEPH_08508	MSTRG.900	29.2856	15.1937	22.3621	22.7869	42.6218	23.5317	4.90409	6.65592	23.2841	16.2731	83.574	37.0045	0.811348	0.901564	0.901519
2065	MSTRG.900.2	.	MSTRG.900	0	0	0.124602	0	3.19046	0	0	0	0	2.22506	18.4953	0	0.433176	0.656291	1.69648
2066	MSTRG.900.1	.	MSTRG.900	40.9856	28.3337	32.7575	43.885	52.4891	24.2947	27.3638	6.88055	20.7853	14.8613	18.5303	27.1025	0.304692	0.54325	0.67791
2067	MSTRG.900.4	.	MSTRG.900	5.71947	2.97819	0	16.9373	30.3288	45.5299	0	20.3346	25.3573	19.3502	18.137	35.6124	0.0409184	0.167488	5.4508
2068	MSTRG.901.2	.	MSTRG.901	0.891313	1.43938	0.706417	3.74825	5.4402	2.35824	0.943421	0.877796	2.04318	2.44539	5.10845	3.75719	0.0619053	0.21454	1.76795
2069	MSTRG.901.1	.	MSTRG.901	1.34592	1.14015	1.30483	2.53144	4.34665	4.21434	2.46861	1.02308	2.39968	1.71462	3.85214	3.74467	0.0293192	0.137315	1.6052
2071	HMEPH_08510-RA	HMEPH_08510	MSTRG.900	2.20645	2.24814	1.00821	4.17684	4.75896	3.81807	2.31528	1.31285	3.06499	2.41666	3.64284	6.03872	0.0680583	0.225879	1.50153
2073	HMEPH_08511-RA	HMEPH_08511	MSTRG.904	0	0	0	0.696491	0.110038	1.04641	0	0	0.738307	0	0.819458	1.68241	0.109695	0.297855	1.41244
2074	MSTRG.905.1	.	MSTRG.905	0.215354	0.290069	0.264865	1.2495	0.47643	0.436413	0.858354	0.624776	0.537602	0.514174	0.519023	0.568707	0.00551122	0.0505519	1.31619
2077	HMEPH_08513-RA	HMEPH_08513	MSTRG.906	1.06981	0.801614	1.01752	1.65523	2.12183	1.93233	1.28868	0.638055	1.27597	2.0172	1.26934	4.22502	0.0787746	0.246521	1.3074
2078	HMEPH_08514-RA	HMEPH_08514	MSTRG.907	0.390753	0.361514	0.185607	0.617709	1.34726	1.02844	0.229143	0.26405	0.526973	0.742402	0.549563	1.76223	0.102318	0.285444	1.27097
2079	HMEPH_08515-RA	HMEPH_08515	MSTRG.908	0.117517	0.102259	0.046251	0.888922	0.862893	0.961683	0.099925	0.320408	0.655181	0.984189	0.63617	2.0634	0.00691453	0.0573853	1.55323
2081	MSTRG.903.1	.	MSTRG.903	1.00613	1.06581	0.992462	0.240841	0.372514	0.281681	0.855512	0.392816	0.341247	0.441015	0.411627	0.828811	0.00392438	0.0414875	0.711653
2082	HMEPH_08517-RA	HMEPH_08517	MSTRG.912	0	0	0	0	10.1455	8.78044	0	0	0	0	0	0	0.448216	0.667	1.68007
2083	MSTRG.912.2	.	MSTRG.912	11.4772	8.35305	10.7784	10.7493	5.60496	4.97117	7.09061	6.28446	11.0304	11.8727	12.107	10.5109	0.322875	0.560178	0.829237
2085	HMEPH_08519-RA	HMEPH_08519	MSTRG.913	5.44138	3.73902	4.65905	4.25597	4.01033	2.29269	3.53796	4.71493	6.18568	4.98076	3.75426	5.54403	0.614352	0.785078	0.926985
2086	MSTRG.913.1	.	MSTRG.913	13.4883	8.25458	11.8044	8.16196	8.29489	12.5885	4.69398	6.13804	8.10455	11.6372	13.3093	13.8591	0.0903257	0.267095	0.797625
2089	MSTRG.914.3	.	MSTRG.914	6.37544	4.5424	6.23654	3.39079	0.069399	0.09062	2.73605	0.051659	3.15397	5.2013	2.96394	0.79874	0.0496075	0.188311	0.364368
2090	HMEPH_08521-RA	HMEPH_08521	MSTRG.915	1.30503	1.35522	0.746622	1.13833	0.88546	1.15002	0.226202	1.46968	1.59685	1.79524	1.46847	0.818623	0.959619	0.980487	0.991468
2091	HMEPH_08522-RA	HMEPH_08522	MSTRG.916	0	0.321172	1.27316	1.12379	1.36381	3.3017	0	3.62692	1.2607	1.59943	0.881894	3.68379	0.130319	0.330096	1.75447
2092	MSTRG.916.1	.	MSTRG.916	1.63611	0.672507	0.832083	1.49426	0.239244	0.719004	5.10299	2.05199	0.356615	0.611175	1.16857	1.00266	0.735426	0.855774	1.10792
2093	MSTRG.916.3	.	MSTRG.916	6.38175	5.89255	4.89405	4.41341	6.14132	5.25246	0.370534	0.768266	6.09861	7.311	7.73816	7.2702	0.271891	0.509714	0.693234
2094	HMEPH_08523-RA	HMEPH_08523	MSTRG.909	3.78638	2.07175	3.06982	1.36603	1.3536	2.07403	1.93752	2.06093	1.5898	2.78137	2.44365	3.44841	0.0206197	0.111363	0.752274
2095	HMEPH_08524-RA	HMEPH_08524	MSTRG.910	2.60769	1.19578	1.95422	1.03056	1.207	1.45779	1.58303	1.51332	1.38827	1.78065	2.30626	3.07945	0.260255	0.496776	0.889632
2097	MSTRG.911.1	.	MSTRG.911	0.997787	0.573551	0.073252	0.436765	0.200269	0.456927	0.532018	0.715487	0.746505	1.12155	0.033297	1.32091	0.894818	0.94799	1.02423
2098	MSTRG.919.1	.	MSTRG.919	2.22038	0.07702	1.43084	1.30842	2.74441	0.95393	1.29086	2.78422	2.50068	0.600345	1.01582	0.744679	0.503449	0.708187	1.20952
2099	MSTRG.919.2	.	MSTRG.919	6.09057	3.09152	5.63968	11.492	6.0309	7.74282	4.3882	5.81651	6.50251	6.3924	10.2473	9.28673	0.092528	0.270896	1.3926
2100	HMEPH_08526-RA	HMEPH_08526	MSTRG.919	0	1.87519	0	1.80078	0	3.93958	0	0.310794	0	4.09173	3.52929	4.34018	0.389591	0.620096	1.54035
2101	HMEPH_08527-RA	HMEPH_08527	MSTRG.920	5.32485	5.21206	6.16316	7.78941	10.6504	7.70365	16.5691	16.0252	12.5784	14.3028	10.2919	8.99689	0.00342196	0.0382965	1.90268
2102	HMEPH_08528-RA	HMEPH_08528	MSTRG.921	11.8866	9.70946	11.5687	18.7228	20.352	18.4971	17.9109	17.3573	20.0983	23.8178	21.0743	20.1406	1.01401e-06	0.000732909	1.69559
2103	HMEPH_08529-RA	HMEPH_08529	MSTRG.917	3.37284	4.21831	3.60652	3.31167	2.94514	3.3317	5.37188	4.98346	4.44366	3.28985	2.1124	2.86749	0.912637	0.957139	0.986945
2104	MSTRG.918.1	.	MSTRG.918	0	0	1.32521	1.35419	1.03623	1.70813	1.17756	1.26004	2.17558	2.1238	0	2.25268	0.0737493	0.236617	1.73801
2105	MSTRG.922.1	.	MSTRG.922	0.571202	1.08368	0.936122	0	0	1.37689	0	0	0	2.35504	0	0	0.192485	0.416249	0.664957
2106	MSTRG.923.1	.	MSTRG.923	3.63296	2.5676	4.58434	2.77784	2.74836	4.11305	2.21406	2.02916	3.8831	5.58425	4.29861	4.41307	0.507759	0.711424	0.932029
2108	HMEPH_08531-RA	HMEPH_08531	MSTRG.925	4.40547	0	3.95704	5.94853	5.23687	0	0	0	6.46932	6.72779	6.44756	7.53541	0.869977	0.934258	1.09718
2109	MSTRG.926.1	.	MSTRG.926	0.475533	2.18379	2.93331	2.13585	1.07157	1.23525	2.86603	2.44633	3.76214	2.23591	2.02964	2.8407	0.400553	0.629038	1.22449
2110	HMEPH_08532-RA	HMEPH_08532	MSTRG.926	3.13532	0.40307	0	1.62606	3.33645	3.25082	0	2.06365	0	1.0272	1.28123	1.70242	0.594767	0.771026	1.24977
2114	MSTRG.929.1	.	MSTRG.929	0.877067	0.503314	1.79906	0.47985	1.56654	0.103428	1.50903	0.294514	0.636686	1.22059	1.27641	1.56966	0.684756	0.82624	0.91565
2115	HMEPH_08536-RA	HMEPH_08536	MSTRG.929	2.04036	1.80601	1.46111	1.10682	2.22792	0.376387	2.51686	1.58658	1.70042	1.87594	1.31724	1.50974	0.611421	0.783124	0.911686
2116	MSTRG.929.2	.	MSTRG.929	6.12538	4.82206	3.09732	2.09913	0	2.38158	0	2.56632	1.80563	2.36259	1.98904	2.5775	0.0305426	0.14079	0.434657
2117	MSTRG.929.4	.	MSTRG.929	0.807676	0.102485	2.21467	0.365436	2.00268	7.48911	1.51128	0.134515	0.320699	0.247253	1.05398	1.93251	0.812	0.901908	1.1074
2118	MSTRG.929.5	.	MSTRG.929	22.3874	13.2025	10.9554	5.23139	3.30987	2.11242	1.59163	5.67708	1.85286	3.13279	5.14643	11.347	0.00335434	0.0378461	0.290133
2119	HMEPH_08537-RA	HMEPH_08537	MSTRG.927	0.730124	1.0835	0.843468	0.753262	0.609484	0.760767	0.701884	0.666307	1.00775	0.989565	0.657331	0.783882	0.280681	0.51923	0.936677
2120	HMEPH_08538-RA	HMEPH_08538	MSTRG.931	5.02665	2.75176	2.77804	0.660125	0.851968	1.49637	1.89529	3.68182	0	1.52338	0.926835	4.81452	0.104875	0.289272	0.539538
2121	MSTRG.931.3	.	MSTRG.931	6.53955	4.08226	3.09869	0.872492	0.672062	0.850591	0.101272	3.65648	0.126805	2.58779	0.87038	2.02087	0.0141825	0.0882846	0.375854
2122	MSTRG.931.1	.	MSTRG.931	3.82449	2.36039	2.99895	0.86783	1.31874	1.75219	5.04805	2.59279	5.01212	2.15264	1.36251	1.88495	0.402438	0.630571	0.792563
2123	MSTRG.931.2	.	MSTRG.931	2.23023	1.6958	2.02127	0.732003	0.73249	1.28398	0	1.40318	2.89859	0.923741	0.917683	1.48439	0.0891961	0.264786	0.663509
2124	MSTRG.932.1	.	MSTRG.932	0.430966	0.640619	3.36394	1.20611	1.45496	2.11619	3.65718	5.42027	2.89874	0.825696	0.630242	0.731233	0.305396	0.544002	1.37413
2125	HMEPH_08539-RA	HMEPH_08539	MSTRG.932	15.6591	11.4739	6.38911	2.1682	2.68475	3.96395	3.53502	8.53884	5.06843	9.55135	6.13905	8.27787	0.0320377	0.144688	0.500669
2126	MSTRG.931.5	.	MSTRG.931	1.37481	1.19399	1.47773	0.62334	0.940973	1.02608	0	0.886711	0	0.762202	2.83678	0.77302	0.227623	0.459107	0.726257
2129	MSTRG.930.2	.	MSTRG.930	0.427418	0.556729	0.318111	1.06956	1.35379	0.990573	1.5778	1.10903	1.00478	1.39843	0.528936	0.572153	0.00417543	0.0430235	1.45398
2131	MSTRG.935.1	.	MSTRG.935	3.28456	1.80515	2.73514	1.55556	1.54242	1.61526	1.3343	1.43584	1.16561	1.57536	2.77793	4.56964	0.072646	0.234587	0.756848
2133	HMEPH_08544-RA	HMEPH_08544	MSTRG.936	9.79669	3.30277	312.721	337.996	33.0464	21.5856	54.4128	5.6465	20.8544	68.0009	40.1588	26.1125	0.669662	0.816802	1.54066
2134	MSTRG.936.2	.	MSTRG.936	254.271	252.888	0	0	307.958	318.69	0	274.692	181.758	0	455.367	793.829	0.995314	0.99766	1.01237
2135	HMEPH_08545-RA	HMEPH_08545	MSTRG.937	119.536	121.924	0	163.66	143.491	0.480614	94.0161	0.823359	82.9605	122.638	203.747	445.415	0.667447	0.815616	1.92716
2140	HMEPH_08550-RA	HMEPH_08550	MSTRG.933	20.1957	7.48602	10.39	4.4877	4.29476	6.68142	3.34276	4.539	3.95482	5.31156	5.7075	13.2252	0.000984916	0.0199312	0.464177
2141	MSTRG.934.1	.	MSTRG.934	0.511345	0.349461	0.693676	0.980876	1.05921	1.13365	1.58384	1.48045	1.71972	1.78513	1.29344	1.29855	0.000529979	0.0146361	1.54932
2142	MSTRG.939.1	.	MSTRG.939	0.74315	0.723642	0.574359	2.24108	2.35769	2.14936	1.55156	1.16969	2.93612	2.66848	2.62898	2.43043	8.0374e-05	0.00575494	1.8505
2143	HMEPH_10639-RA	HMEPH_10639	MSTRG.940	6.80934	2.28196	4.29807	3.38177	3.79228	4.68321	1.10461	2.31013	4.47092	4.42638	2.95437	4.86076	0.219541	0.45003	0.798994
2144	HMEPH_10640-RA	HMEPH_10640	MSTRG.941	1.73368	0.979025	1.24094	1.10387	0.931459	1.14401	0.389303	0.634445	0.923943	1.28295	1.05883	1.58109	0.0321271	0.144881	0.832062
2146	HMEPH_10642-RA	HMEPH_10642	MSTRG.944	10.6395	17.7611	14.8556	19.7012	24.127	19.4205	46.472	33.0142	38.831	31.2442	23.5454	12.8757	0.014814	0.090746	1.86736
2147	MSTRG.945.1	.	MSTRG.945	0.273338	0.655433	0.380215	0.91316	0.411426	0.454477	0.764082	0.246589	0.831213	0.711905	1.2318	1.18267	0.197504	0.422785	1.18614
2151	MSTRG.946.1	.	MSTRG.946	0.816558	0.979807	0.931571	0.840348	0.953837	0.691657	1.26659	0.886216	1.30344	1.17356	0.716355	1.03121	0.655901	0.809188	1.03434
2154	HMEPH_10644-RA	HMEPH_10644	MSTRG.945	5.13925	4.54379	4.20542	1.48621	5.97139	4.81039	9.14644	1.45084	7.27032	5.89257	1.42814	1.25672	0.59691	0.772861	0.807059
2155	MSTRG.947.1	.	MSTRG.947	6.12396	14.1974	12.993	13.713	12.9757	16.8343	9.9788	17.659	14.1401	29.874	15.0924	17.5604	0.127543	0.325997	1.44754
2157	HMEPH_10645-RA	HMEPH_10645	MSTRG.947	8.06869	0	0	5.41862	9.27952	0	5.2123	3.52372	11.0871	0.932447	15.8234	11.1342	0.187172	0.409921	2.66168
2158	HMEPH_10646-RA	HMEPH_10646	MSTRG.948	1.00447	6.94273	0	0.714076	0.564178	0.643075	1.62946	0.895337	1.25931	1.20566	5.48946	1.39463	0.833368	0.914139	0.911006
2159	MSTRG.948.1	.	MSTRG.948	1.94596	1.72763	1.48216	0.659366	0.630594	1.07513	0.783729	0.234297	0.471533	0.546872	2.8262	1.36219	0.0492063	0.187551	0.659285
2162	HMEPH_10649-RA	HMEPH_10649	MSTRG.943	5.44658	3.44382	4.30477	2.11075	4.1006	3.78411	6.39728	5.4621	7.50858	7.63698	3.23426	4.84837	0.818773	0.90597	1.05162
2163	MSTRG.951.1	.	MSTRG.951	2.57918	1.4165	1.21577	1.35504	3.59521	0.026324	0.04376	0.025057	1.52247	4.19465	1.39464	2.6969	0.454771	0.672064	0.770195
2164	MSTRG.951.2	.	MSTRG.951	0.070558	0.322525	0	0.431858	0	0.11357	5.54115	0.002591	0	0	0.385384	0.00536	0.539603	0.73291	1.25799
2165	MSTRG.951.3	.	MSTRG.951	6.27052	2.48975	4.30672	0	0	12.7839	0	1.16454	0	0.005036	3.40308	5.02697	0.116724	0.309631	0.372236
2166	MSTRG.951.5	.	MSTRG.951	2.52427	1.51853	0.622283	0.553244	0	0	0	0	0.321911	0	1.03069	2.38265	0.0251484	0.124849	0.521138
2167	HMEPH_10650-RA	HMEPH_10650	MSTRG.951	6.8529	2.54002	6.47506	2.73401	3.25642	0	0	0	1.90753	0.178653	4.8197	6.88781	0.0608599	0.212491	0.367262
2168	MSTRG.951.4	.	MSTRG.951	5.81578	1.99276	0.949536	0.885056	0.658975	0	0	0	0	0	0.955748	2.27223	0.0103435	0.0732207	0.386386
2170	HMEPH_10651-RA	HMEPH_10651	MSTRG.952	0	0	0	0	0	0.247003	0	0.084667	0.222094	1.46979	1.02384	3.58103	0.153351	0.364088	1.37165
2171	MSTRG.952.2	.	MSTRG.952	0.951158	1.53059	2.2463	0.971771	1.65878	1.58924	1.33991	0.780628	0.384531	0.118139	0.098158	0.277655	0.110579	0.299298	0.707053
2172	MSTRG.952.3	.	MSTRG.952	2.16091	0.497805	0.738586	0.802934	0	0.712039	0.698209	0	0.705826	0.728835	1.72705	0.678226	0.199039	0.424515	0.763144
2173	MSTRG.951.8	.	MSTRG.951	2.0522	0.969962	3.144	0.576509	1.66008	8.94218	0	0.000291	1.30183	4.13225	1.51513	2.21164	0.506226	0.710261	0.775877
2174	HMEPH_10652-RA	HMEPH_10652	MSTRG.953	15.0826	6.46065	8.82898	5.98085	5.63971	9.00823	6.76412	2.65693	5.35068	7.99371	7.83408	13.2115	0.0185281	0.104277	0.675844
2175	MSTRG.950.1	.	MSTRG.950	4.12562	4.06316	4.94465	5.65871	6.32918	5.66895	9.77345	6.41377	0.869374	8.99952	5.91927	6.33769	0.50476	0.709359	1.24828
2176	MSTRG.950.2	.	MSTRG.950	0	0	0	0	0	0	0	0	8.88261	0	0	0	0.629765	0.793086	1.2711
2177	HMEPH_10653-RA	HMEPH_10653	MSTRG.950	0.3137	0.364236	0.795684	0.713494	1.16651	1.29903	1.41905	2.02288	0.378541	1.54418	1.00651	0.843265	0.0348177	0.151836	1.4486
2178	HMEPH_10654-RA	HMEPH_10654	MSTRG.954	1.90966	0.032471	2.05319	0.04951	0.722667	0.025638	0.00852	0.056847	0.016805	1.94848	4.58233	5.37315	0.423243	0.648735	0.758628
2179	MSTRG.954.1	.	MSTRG.954	4.56989	4.38511	4.20223	3.0994	3.08973	2.20758	1.79454	2.6149	3.293	5.19794	2.05559	3.66333	0.0353453	0.153263	0.707884
2180	MSTRG.954.3	.	MSTRG.954	5.31775	1.50984	3.7475	7.27588	9.14245	12.5357	4.78516	6.22173	9.60762	9.93368	15.6719	12.613	0.000414843	0.0126775	2.26587
2181	HMEPH_10655-RA	HMEPH_10655	MSTRG.954	3.96226	4.39111	4.8179	6.39142	7.89945	6.17896	6.50874	7.61949	7.519	9.37886	8.3147	7.75481	0.000232729	0.00927258	1.55806
2182	HMEPH_10656-RA	HMEPH_10656	MSTRG.955	0	1.10029	0.947129	0.511718	0	0	0.718954	0.567551	0.8443	0.665874	0.345927	0	0.506096	0.710201	0.886411
2184	HMEPH_10658-RA	HMEPH_10658	MSTRG.957	0.52774	0.504285	0.438728	0.35002	0.329315	0.503314	0.649907	0.480512	0.705243	0.49662	0.209882	0.246462	0.668385	0.816311	0.968519
2185	MSTRG.958.1	.	MSTRG.958	0.629927	0.94956	1.06556	0.556891	0.663829	0.463892	1.18896	0.535524	0.350226	0.668216	0.23901	0.961355	0.228954	0.460665	0.859684
2186	MSTRG.959.1	.	MSTRG.959	1.4412	1.14418	1.09969	0.773682	0.659413	0.487298	1.53655	0.605126	1.07328	1.07401	0.474824	0.883941	0.109555	0.297618	0.814308
2187	HMEPH_10659-RA	HMEPH_10659	MSTRG.959	13.6038	17.016	15.54	10.703	11.0488	10.8304	19.8878	12.7567	16.0273	12.0989	8.37865	8.47616	0.168534	0.385746	0.809717
2188	HMEPH_10660-RA	HMEPH_10660	MSTRG.960	2.71617	3.19165	3.14158	4.97911	3.92202	3.48053	4.06798	6.85569	4.90824	6.24543	6.30276	4.46584	0.0107943	0.0751611	1.48699
2189	MSTRG.960.1	.	MSTRG.960	0	0.589078	0.642953	0.911032	2.21023	1.17401	5.01662	4.87399	1.79447	2.42328	2.40641	1.84276	0.00389559	0.0413389	2.4722
2190	MSTRG.961.1	.	MSTRG.961	193.487	213.839	185.28	51.6453	66.965	81.03	198.796	95.4931	82.4518	82.8472	59.7164	55.0747	0.00454811	0.0450645	0.417559
2191	HMEPH_10661-RA	HMEPH_10661	MSTRG.962	4.78937	3.48259	4.18995	3.60048	3.21595	3.75795	1.1882	2.33105	2.77341	3.089	3.20963	3.82553	0.0480417	0.184821	0.739088
2195	HMEPH_10665-RA	HMEPH_10665	MSTRG.966	3.58948	3.05105	3.01566	2.02298	2.3256	2.43955	1.62748	1.55388	1.87013	2.24482	2.66324	1.96341	0.00076568	0.0171791	0.716115
2196	HMEPH_10666-RA	HMEPH_10666	MSTRG.969	52.4433	35.0122	43.963	45.1727	44.9008	52.0519	32.2143	38.8039	40.388	55.8233	59.2793	71.8076	0.565564	0.750812	1.05084
2197	MSTRG.969.1	.	MSTRG.969	5.271	5.8055	5.91147	0.560605	7.28738	6.39093	13.1459	13.3941	1.27332	2.2834	7.17856	7.51003	0.867045	0.932136	0.918038
2199	MSTRG.969.4	.	MSTRG.969	0	0.010154	0	9.01816	0.070963	0.257799	0.029768	0.021476	13.8531	11.4845	0.028904	0.041473	0.291516	0.530936	2.38008
2202	MSTRG.972.1	.	MSTRG.972	0.182656	0	0.218486	0.144423	0.092292	0	0	0	8.47279	0	0.165753	0.217344	0.721757	0.847206	1.18278
2203	MSTRG.971.2	.	MSTRG.971	0.436281	0.531264	0.603573	2.72572	0.858698	0.829823	7.76218	2.75841	4.09398	2.80709	0.526371	2.84429	0.0434423	0.174118	2.23534
2204	HMEPH_10670-RA	HMEPH_10670	MSTRG.972	4.43947	4.93872	5.94814	8.15643	9.7069	9.56983	21.6073	10.5295	1.00947	12.6164	6.44096	8.94061	0.284072	0.522875	1.58585
2205	MSTRG.972.3	.	MSTRG.972	2.64939	4.81972	2.75666	3.76096	2.16303	1.33332	5.45412	2.6411	6.13952	2.86896	1.84514	5.18135	0.940634	0.971759	0.980195
2206	HMEPH_10671-RA	HMEPH_10671	MSTRG.972	0.535311	1.02575	0.242047	0.64237	0.704054	0.492154	0.728918	0.225133	0.380358	0.207781	0.436301	0.281901	0.539479	0.73282	0.934455
2207	MSTRG.972.5	.	MSTRG.972	0	0	0	0	4.62224	3.23988	0	0	0	0	0	0	0.448855	0.66727	1.42167
2208	MSTRG.972.6	.	MSTRG.972	0.008763	0.010092	0.006888	0.014305	8.4999	8.2351	0.031151	0	0.005469	0.00517	0.003076	0.007743	0.44723	0.666358	1.63824
2209	MSTRG.972.4	.	MSTRG.972	12.9306	8.37835	10.5244	12.5604	1.12528	7.48145	8.53692	4.91719	9.13079	10.6622	8.29774	10.3107	0.313758	0.551601	0.693301
2212	MSTRG.968.1	.	MSTRG.968	4.62372	5.19828	5.1647	5.00287	5.41815	5.5586	2.30577	3.60434	2.75143	3.77901	5.16427	2.86278	0.265983	0.503005	0.822912
2213	HMEPH_10674-RA	HMEPH_10674	MSTRG.968	1.13306	1.35691	1.78693	1.00159	0	0	0	0.992378	1.45684	1.40525	1.02481	1.2903	0.157163	0.369328	0.683512
2214	HMEPH_10675-RA	HMEPH_10675	MSTRG.978	1.65431	0.553268	1.1294	1.0587	1.27112	0.962586	1.28316	0.825729	0.993562	0.815743	1.54536	2.20559	0.81146	0.901626	1.02728
2215	MSTRG.978.1	.	MSTRG.978	18.4589	11.9982	13.244	15.252	15.8271	17.6826	7.28348	10.4241	13.6287	15.0539	16.3876	19.212	0.642063	0.801273	0.939902
2216	HMEPH_10676-RA	HMEPH_10676	MSTRG.979	13.945	7.95346	12.6449	9.10173	10.0041	12.1284	8.64343	10.1257	10.3019	14.3189	15.0353	20.058	0.924791	0.963447	0.99189
2217	HMEPH_10677-RA	HMEPH_10677	MSTRG.980	7.59281	5.07244	7.47318	0	0	7.59912	0	0	0	7.81859	6.81914	0	0.049144	0.187389	0.244329
2218	HMEPH_10678-RA	HMEPH_10678	MSTRG.981	1.10241	0.779453	0.852166	1.47351	1.93475	1.64367	3.13804	1.99497	1.97131	1.33603	1.53839	0.749311	0.0138283	0.0867918	1.45027
2219	MSTRG.981.1	.	MSTRG.981	27.499	20.4337	22.1564	23.4293	23.7129	23.0296	12.5919	20.5365	20.4857	21.2202	24.3342	24.9167	0.372626	0.604874	0.898948
2220	MSTRG.981.2	.	MSTRG.981	12.2916	10.5347	12.846	16.2466	15.0298	18.2883	14.616	15.5188	17.3589	22.4242	18.3622	15.5735	0.00218341	0.0303236	1.37487
2221	HMEPH_10679-RA	HMEPH_10679	MSTRG.982	2.25122	0.06705	2.08959	1.06372	4.15588	0.103464	0.024684	10.7624	0.162917	15.2102	2.7985	0.161757	0.718105	0.845331	1.29948
2222	MSTRG.982.1	.	MSTRG.982	12.8641	13.629	12.9881	17.8058	17.6985	19.5843	16.2954	5.78388	20.8206	8.99166	20.3975	20.5939	0.644567	0.801845	1.12112
2223	MSTRG.974.1	.	MSTRG.974	11.9963	4.37546	5.56001	3.34616	3.48479	5.71636	2.2533	0.896597	1.57125	2.261	5.51527	10.4203	0.0264613	0.128845	0.509342
2224	HMEPH_10680-RA	HMEPH_10680	MSTRG.975	25.1593	9.10829	12.3753	6.25409	7.18268	10.7514	3.91813	1.25862	2.87518	3.78835	10.6357	23.246	0.0216897	0.114584	0.410391
2225	HMEPH_10681-RA	HMEPH_10681	MSTRG.974	13.1476	5.20602	6.65913	3.8094	3.96586	5.37829	2.63761	0.701997	1.66017	2.69276	6.25123	11.193	0.0180985	0.102701	0.471462
2226	MSTRG.973.1	.	MSTRG.973	1.24515	1.12506	1.47296	0.987395	1.21049	1.14009	1.03337	1.06428	1.42721	1.25446	1.13216	1.19148	0.14348	0.349991	0.940043
2227	HMEPH_10682-RA	HMEPH_10682	MSTRG.976	2.70826	1.23118	2.13155	1.85241	1.96559	2.27699	3.89589	2.63444	3.31033	3.58048	2.37702	2.86576	0.166644	0.383108	1.22575
2228	HMEPH_10683-RA	HMEPH_10683	MSTRG.977	25.4914	9.88583	16.8727	5.29763	6.83167	10.8341	9.45097	11.4986	8.32688	14.8915	15.1983	18.0686	0.0316564	0.143729	0.62414
2230	MSTRG.983.1	.	MSTRG.983	27.8566	15.8979	17.6074	13.5738	14.8511	3.55411	10.5393	3.37178	1.75143	2.23792	2.79246	2.27276	0.012709	0.0825697	0.289643
2231	HMEPH_10685-RA	HMEPH_10685	MSTRG.983	0.952471	0.519415	0.829091	0.80443	0.680825	0.773978	0.141005	0.691032	0.811172	0.843344	0.679496	0.717396	0.479259	0.689378	0.935234
2232	MSTRG.983.2	.	MSTRG.983	0	0	0.005681	0	0.009278	0.003422	0.01731	0.006938	16.446	16.1457	0	17.4302	0.296397	0.535483	2.15651
2233	HMEPH_10686-RA	HMEPH_10686	MSTRG.984	23.1234	16.4083	19.328	17.1508	12.565	19.1971	10.0904	12.0145	14.4597	17.2782	15.5811	12.3125	0.0354155	0.153333	0.734424
2235	MSTRG.985.1	.	MSTRG.985	1.80215	1.73023	1.27651	0.971718	0.924922	0.934697	3.17869	2.80687	2.45699	0.913797	1.31885	1.69591	0.958893	0.980267	1.01039
2236	MSTRG.985.2	.	MSTRG.985	0	1.48596	0.947048	0.788817	0.261067	0.903891	0	1.00891	0	1.32657	0.761719	0	0.694279	0.829598	0.906105
2238	MSTRG.993.1	.	MSTRG.993	1.3225	2.43838	6.58202	3.18244	0.465651	0.864918	1.35016	1.4697	1.41287	1.50967	1.24896	1.84835	0.0960893	0.276562	0.618694
2239	HMEPH_10689-RA	HMEPH_10689	MSTRG.993	1.43927	2.83933	0	0.599464	0.559279	1.01866	0	0	0.372084	0	0.381804	0	0.10733	0.293551	0.616509
2240	MSTRG.994.8	.	MSTRG.994	0.992839	1.34997	0.920212	1.11614	0.597195	1.64999	0.925728	1.12586	1.73848	1.01692	1.13378	1.77012	0.718552	0.845504	1.04313
2241	MSTRG.994.4	.	MSTRG.994	6.09453	0	10.8325	6.35921	6.13393	0	0	0	5.95232	4.02133	8.06675	11.4704	0.674885	0.819923	0.76321
2242	MSTRG.994.6	.	MSTRG.994	6.96324	17.0981	17.618	10.029	10.1997	17.8169	2.7024	4.59871	9.70468	2.36462	10.8943	12.6463	0.258473	0.494736	0.613436
2243	HMEPH_10690-RA	HMEPH_10690	MSTRG.994	1.10578	2.47311	0.829231	0.460336	0.576019	2.32089	1.3619	0.651021	0.548096	0.875463	0.468595	0.545583	0.218146	0.448485	0.766441
2244	MSTRG.994.1	.	MSTRG.994	10.5339	0.904761	0.164887	0.096827	0.204078	1.01226	4.2302	5.00633	0.141618	5.72387	0.121169	0.117012	0.622026	0.789887	0.723162
2245	MSTRG.994.2	.	MSTRG.994	5.36453	0.909011	0.164872	0.095942	0.196679	0.617702	0.903368	0.450674	0.145021	3.15207	0.114901	0.116753	0.196364	0.421341	0.592751
2246	MSTRG.994.3	.	MSTRG.994	2.85177	0	0.228197	0.12659	0.241647	0.0321	0	0	0.201112	1.2841	0.167267	0.194347	0.137828	0.341745	0.684589
2247	MSTRG.994.5	.	MSTRG.994	3.52104	0.225045	0.194674	0.110159	0.218593	0.321393	3.07783	2.34497	0.178473	1.54581	0.153154	0.17737	0.808346	0.899344	0.904137
2248	MSTRG.994.7	.	MSTRG.994	2.19673	0.301616	0.270415	0.172217	0.282674	0.404784	1.86189	1.58234	0.244432	1.07259	0.232722	0.221796	0.761933	0.872077	0.917488
2250	HMEPH_10692-RA	HMEPH_10692	MSTRG.996	30.3445	34.9625	33.3122	6.85801	4.55669	9.49738	18.4658	12.6919	13.0274	11.5698	4.19913	3.10487	0.00199553	0.0287473	0.286913
2251	MSTRG.996.1	.	MSTRG.996	12.3	13.9983	13.937	4.04324	4.05873	7.2805	10.3058	4.26427	7.45373	6.68598	4.20841	3.24161	0.00368268	0.0399558	0.450712
2252	HMEPH_10693-RA	HMEPH_10693	MSTRG.986	0.126655	0.162237	0.107623	0.284862	0.292568	0.409792	0.843846	1.37269	0.273551	0.39743	0.402344	0.379332	0.025501	0.125926	1.34357
2253	HMEPH_10694-RA	HMEPH_10694	MSTRG.987	0	0	0	0	0	0	0	0	0	0	0	28.027	0.68868	0.826602	1.26839
2254	HMEPH_10695-RA	HMEPH_10695	MSTRG.988	83.9664	55.2674	57.1216	38.2599	41.4679	44.9016	48.282	37.3109	47.4878	53.3053	44.3195	55.0774	0.000289438	0.0105506	0.688289
2256	MSTRG.990.1	.	MSTRG.990	0.916631	0.578784	0.450486	0.554903	0.653418	0.311897	1.49887	0.334827	1.23291	0.580154	0.418304	0.896957	0.903688	0.952487	1.01855
2257	MSTRG.991.1	.	MSTRG.991	0.789576	1.05489	0.752522	0.535257	0.699524	0.537253	0.801672	0.487255	0.901741	0.703383	0.531673	0.661952	0.0675016	0.225191	0.883524
2260	MSTRG.992.1	.	MSTRG.992	0.423748	0.917384	0.416937	1.3234	1.64791	1.31098	1.35761	2.41056	2.42168	1.71455	1.30028	1.90603	0.00106697	0.0206423	1.71634
2261	MSTRG.997.1	.	MSTRG.997	0.576654	1.02757	0.424293	0.946751	1.63469	1.26513	2.30435	1.38969	1.2586	1.12521	1.36341	1.33821	0.00610223	0.0536415	1.45126
2262	HMEPH_14784-RA	HMEPH_14784	MSTRG.998	0.435834	0.559564	0.804859	0.599741	0.775605	0.498671	1.13293	0.801464	0.655137	0.49488	0.55876	0.556152	0.38774	0.618497	1.06148
2263	MSTRG.998.2	.	MSTRG.998	2.01436	0.788009	0.574109	0.730129	1.74016	0.963726	0	0.917528	1.82543	2.292	0.741127	0.915476	0.830587	0.912442	0.952779
2264	HMEPH_14785-RA	HMEPH_14785	MSTRG.999	4.07827	3.41643	3.62299	3.35892	3.60172	4.34708	4.95618	5.03739	5.06624	5.12859	2.66466	3.71733	0.448883	0.66727	1.0974
2265	HMEPH_14786-RA	HMEPH_14786	MSTRG.1000	12.0426	9.00103	10.596	7.35796	19.7262	6.61739	13.918	12.1431	4.98945	19.3628	11.0166	9.99275	0.949859	0.976223	1.0178
2266	MSTRG.1000.1	.	MSTRG.1000	0.034994	0.036874	0.002726	6.63338	0.104096	9.57905	0.08948	0.014678	9.32161	0.035978	12.5832	16.4741	0.115698	0.307998	3.42111
2268	MSTRG.1001.1	.	MSTRG.1001	2.46025	2.86348	2.71368	2.47314	1.79528	2.19104	2.79521	1.80652	2.49549	2.96691	2.05433	1.8565	0.184962	0.406963	0.885714
2269	HMEPH_14788-RA	HMEPH_14788	MSTRG.1004	8.40537	6.53962	7.49637	5.49886	5.02308	5.33716	2.33331	3.7832	6.04592	6.86161	1.88659	4.62091	0.0503993	0.190134	0.621475
2270	MSTRG.1004.2	.	MSTRG.1004	0.504722	0.264678	0.651449	0.244624	0.399877	0.381869	0.074279	0.056898	0.308976	0.305508	19.6833	0.205419	0.86653	0.931791	1.10563
2272	MSTRG.1005.1	.	MSTRG.1005	1.41799	1.50069	1.30916	1.30172	1.0584	1.62237	0.70239	0.787308	1.71274	1.37599	0.994225	1.08898	0.234306	0.467247	0.885588
2275	HMEPH_14790-RA	HMEPH_14790	MSTRG.1004	0	0.514758	0.747323	0.971894	2.01602	1.26452	0.343144	0.842736	1.93054	2.544	2.09037	1.67609	0.0229138	0.118399	1.69533
2276	MSTRG.1004.5	.	MSTRG.1004	0.184185	4.71523	5.33225	1.56029	5.37384	2.05412	2.08206	3.07259	1.14892	2.59231	1.03576	4.11847	0.951048	0.976694	0.976627
2277	MSTRG.1004.6	.	MSTRG.1004	2.40397	1.6887	1.55923	6.99856	2.59731	5.16364	8.39549	3.32071	6.62556	5.15648	2.52732	3.31812	0.015872	0.0947662	1.97576
2278	MSTRG.1004.8	.	MSTRG.1004	8.87024	0.945904	1.34248	0.784877	1.23284	1.34194	0	0.665118	0.733829	1.05822	0.718496	1.21539	0.0227355	0.117745	0.479833
2279	HMEPH_14791-RA	HMEPH_14791	MSTRG.1004	15.7265	10.6552	10.7861	5.34896	12.3115	8.8613	0	8.68094	6.53621	12.1402	9.2061	22.1689	0.246061	0.480516	0.567138
2280	HMEPH_14792-RA	HMEPH_14792	MSTRG.1004	13.1621	15.5346	18.0826	18.4821	19.0249	19.8317	14.3334	28.0244	21.387	26.9944	22.7955	27.0966	0.0521956	0.193761	1.35168
2281	HMEPH_14793-RA	HMEPH_14793	MSTRG.1006	4.62281	3.31002	4.39452	6.54038	6.73338	6.50592	3.16716	5.7181	5.4897	7.76673	8.10483	9.03524	0.023044	0.118766	1.3974
2282	MSTRG.1006.1	.	MSTRG.1006	0.723184	0.770359	0.862146	0.868831	0.722258	1.3181	0.899253	0.760127	0.701632	1.22477	1.88694	0.779766	0.390095	0.620421	1.10419
2283	HMEPH_14794-RA	HMEPH_14794	MSTRG.1007	5.35056	5.73556	5.35773	7.23548	8.27486	6.55639	8.21373	8.60204	8.32663	8.8847	7.95181	6.07213	0.00102522	0.0202609	1.36394
2284	MSTRG.1008.1	.	MSTRG.1008	0.02118	0.024309	0.026527	3.31999	10.3755	0.073954	4.59887	0.057278	5.58364	0.188896	0.109182	11.2971	0.128723	0.327649	3.00635
2285	HMEPH_14795-RA	HMEPH_14795	MSTRG.1008	16.709	15.901	18.9179	15.3914	9.46205	19.2741	20.9792	27.0869	15.905	27.5342	23.7435	7.50883	0.895123	0.94806	1.03473
2286	HMEPH_14796-RA	HMEPH_14796	MSTRG.1009	30.1064	26.3053	27.1812	23.3495	24.6784	27.6039	17.3087	18.103	28.5928	30.8979	31.3578	30.9684	0.11	0.298424	0.879165
2287	HMEPH_14797-RA	HMEPH_14797	MSTRG.1010	2.65848	1.05015	0.571354	2.12372	1.01974	1.14144	2.77678	1.69717	0.671738	2.00074	1.42894	0.186575	0.823118	0.908247	1.05699
2289	MSTRG.1010.2	.	MSTRG.1010	1.30959	0.213629	0	0.772771	0.005215	0	0.67564	0.635411	0.291586	0.699954	0.01011	0.387684	0.851914	0.924189	0.961011
2290	MSTRG.1010.1	.	MSTRG.1010	4.30877	1.83073	4.77127	1.93998	1.96886	8.75271	1.80001	1.81666	3.31085	2.99497	0.630127	1.67334	0.374659	0.606207	0.737417
2291	MSTRG.1010.5	.	MSTRG.1010	1.18589	1.2155	2.93934	0.932658	2.91706	2.46094	1.15809	0.623461	1.74444	1.68224	2.80113	1.5807	0.856326	0.926197	0.963931
2292	MSTRG.1010.6	.	MSTRG.1010	1.9558	7.20815	0	6.86089	5.67626	0	2.73759	4.40705	6.79821	6.81641	6.6867	6.03135	0.281082	0.519587	1.85743
2293	HMEPH_14798-RA	HMEPH_14798	MSTRG.1010	2.27357	5.09837	0	6.31364	6.23048	0	4.76142	3.2466	5.3726	4.26383	7.30832	7.00441	0.226598	0.457864	1.92912
2294	HMEPH_14799-RA	HMEPH_14799	MSTRG.1011	15.0018	12.8396	15.4479	14.4192	14.2038	15.7335	6.53315	6.32807	12.4127	15.5111	14.2237	12.3195	0.228318	0.460011	0.805011
2295	HMEPH_14800-RA	HMEPH_14800	MSTRG.1012	5.2041	3.13989	0	4.26971	4.39221	5.30513	2.55291	0	3.74083	5.10633	4.43114	7.32244	0.412885	0.640268	1.39773
2296	HMEPH_14801-RA	HMEPH_14801	MSTRG.1013	8.82599	7.12628	6.60262	7.26826	7.39887	8.67082	6.22361	5.66836	7.914	9.99832	8.26174	9.93224	0.904629	0.952977	1.00615
2298	MSTRG.1002.2	.	MSTRG.1002	0.570539	0.341036	0.504808	0.612609	0.192846	1.40643	0.074693	0.52791	0.328955	0.4441	0.600809	0.370387	0.961811	0.98163	0.992895
2299	MSTRG.1002.1	.	MSTRG.1002	0.960202	0.212666	0.355459	0.461272	0.997034	1.07333	3.95633	0.295566	0.26586	0.207246	0.755429	0.093226	0.594998	0.771168	1.17508
2300	HMEPH_14802-RA	HMEPH_14802	MSTRG.1002	7.6918	1.185	6.10346	3.88612	5.30173	0	0	2.1475	1.59469	0	6.48833	2.15919	0.247056	0.481614	0.502994
2301	MSTRG.1002.4	.	MSTRG.1002	0	4.30622	0.919282	0.94793	0	1.90437	0	1.29178	3.75482	5.14243	0	4.55142	0.949846	0.976223	1.03451
2302	HMEPH_14803-RA	HMEPH_14803	MSTRG.1002	0.066944	0.95442	1.0466	1.56609	0.259708	1.27597	0	1.20194	1.43744	0.269468	0.202668	0.25956	0.88751	0.944242	1.03482
2303	MSTRG.1003.1	.	MSTRG.1003	12.2263	8.99248	9.43161	4.92733	11.4329	4.31469	14.7555	8.13395	14.047	13.6952	7.21555	8.88463	0.649399	0.804809	0.887135
2304	MSTRG.1003.2	.	MSTRG.1003	0.457267	0.698922	0.950686	6.08717	0.467777	7.93103	0.384369	0.313827	0.641264	0.767512	6.75538	1.17296	0.39257	0.622443	1.58625
2307	HMEPH_14806-RA	HMEPH_14806	MSTRG.1015	7.70916	2.3654	1.85357	4.52664	1.39644	3.04428	1.5351	1.474	2.09833	3.15141	2.12905	2.70661	0.229735	0.461284	0.735341
2308	MSTRG.1015.1	.	MSTRG.1015	1.66385	4.90803	6.40846	5.70024	8.6947	7.23223	4.09183	6.0526	8.23073	7.44254	8.53788	7.52006	0.0533096	0.196184	1.60834
2309	HMEPH_14807-RA	HMEPH_14807	MSTRG.1016	2.45918	1.28086	1.83693	0.969733	1.20815	1.34431	1.64447	0.871511	1.37346	1.31375	1.48119	1.75561	0.0098569	0.0708666	0.80016
2310	HMEPH_14808-RA	HMEPH_14808	MSTRG.1014	8.68727	7.31314	7.71758	5.28472	4.02783	5.54199	7.5243	7.16602	3.20047	5.07994	8.68932	10.096	0.223198	0.453982	0.774719
2311	MSTRG.1017.1	.	MSTRG.1017	0.865558	1.27115	0.900696	1.22188	1.88107	1.49654	0.968914	0.528273	0.825565	1.52872	0.806507	0.243935	0.959379	0.980482	1.00875
2313	HMEPH_14810-RA	HMEPH_14810	MSTRG.1018	5.82815	4.67569	5.85799	5.12587	4.40734	4.9865	1.62476	2.08555	1.77097	2.58129	3.51863	6.86985	0.0897946	0.266085	0.653288
2314	HMEPH_14811-RA	HMEPH_14811	MSTRG.1019	7.29779	10.1768	12.4467	13.6714	14.0068	14.4939	37.1864	37.0094	19.1006	21.8603	19.2631	20.2305	0.0103969	0.073451	2.05738
2315	MSTRG.1020.1	.	MSTRG.1020	0.28357	29.4668	0.010158	21.3571	23.6896	7.65688	39.3311	52.7809	41.0004	38.917	49.9391	17.672	0.00687699	0.0572789	9.49842
2316	HMEPH_14812-RA	HMEPH_14812	MSTRG.1020	154.183	100.967	118.94	53.477	53.1938	71.9964	96.8761	18.399	79.8586	71.3933	17.4274	84.8562	0.0426823	0.172309	0.414676
2318	MSTRG.1022.1	.	MSTRG.1022	0.682862	0.836835	0.269822	0.383659	0.491835	0.228597	1.6057	2.32926	1.192	1.07801	0.66646	0.804391	0.33844	0.574754	1.2226
2320	HMEPH_14815-RA	HMEPH_14815	MSTRG.1024	1.72466	3.76194	3.0655	6.28914	4.23451	2.9204	4.14444	3.91807	5.05801	8.88918	7.5872	7.00051	0.0379076	0.159975	1.6499
2321	MSTRG.1024.1	.	MSTRG.1024	5.73934	4.24402	5.25788	5.31703	9.49144	7.95871	9.5745	11.3616	11.4813	11.0322	7.52286	7.3254	0.0105151	0.0737844	1.61526
2322	MSTRG.1024.2	.	MSTRG.1024	5.00655	3.63447	4.73483	4.56927	6.28775	5.25783	11.822	7.69193	7.41578	7.39486	4.85401	4.32772	0.0962883	0.276908	1.38032
2323	MSTRG.1023.1	.	MSTRG.1023	0.809987	1.06811	1.39469	0.683539	0.639066	0.761121	1.77176	1.57895	1.29316	1.35769	1.18789	1.53996	0.765485	0.874028	1.04152
2324	MSTRG.1025.1	.	MSTRG.1025	2.25239	2.02402	2.00426	2.88169	0.601011	2.96685	3.95446	4.34014	3.98057	0.068032	3.96807	5.48499	0.663487	0.813328	1.1884
2326	MSTRG.1025.2	.	MSTRG.1025	0	0	0	0	3.63155	0	0	0	0	4.4244	0	0	0.471815	0.68401	1.39533
2327	HMEPH_16206-RA	HMEPH_16206	HMEPH_16206	0.223376	0.490842	0.143961	0.668901	0.761726	0.74689	1.35897	0.906756	0.85567	0.675612	0.798043	0.330939	0.00124894	0.0226163	1.41915
2328	HMEPH_16207-RA	HMEPH_16207	HMEPH_16207	0.261357	0.323819	0.23033	0.462239	0.507229	0.323834	0.714852	0.595588	1.05103	0.308034	0.33603	0.646958	0.0672177	0.224781	1.21229
2329	HMEPH_16208-RA	HMEPH_16208	MSTRG.1030	0	1.54299	0	0.173962	1.50703	1.89731	0	1.89323	0	1.13348	0.338061	0	0.548942	0.739351	1.22209
2330	MSTRG.1030.2	.	MSTRG.1030	1.1342	0.457892	0.94511	0.994156	1.04026	0.632511	1.61574	0.763337	1.77579	1.20456	0.691387	2.26593	0.335948	0.572033	1.15532
2332	MSTRG.1031.1	.	MSTRG.1031	2.64483	2.1706	3.44784	1.40511	3.40928	10.3714	6.30122	1.64786	0.891688	3.01662	2.58078	2.61823	0.899771	0.950786	1.04688
2333	MSTRG.1031.3	.	MSTRG.1031	1.34312	0.741496	1.8411	6.499	0.010352	0	0	2.61084	0.936006	0.014027	5.01743	1.70056	0.93411	0.968119	0.957192
2334	MSTRG.1031.2	.	MSTRG.1031	5.2776	2.24534	0.441056	1.112	0.157159	0.512358	0.292442	2.15406	1.211	0.19588	4.32318	1.75196	0.289946	0.529452	0.642584
2335	MSTRG.1031.4	.	MSTRG.1031	1.19591	1.22639	2.35817	1.45769	0	0	0	1.50534	1.60207	0	2.35197	2.98128	0.358575	0.593024	0.698122
2336	MSTRG.1031.5	.	MSTRG.1031	0	0	1.78928	0	6.35704	0.04753	0.047007	0	2.55957	7.3621	0	2.6989	0.566876	0.751886	1.37975
2340	HMEPH_16748-RA	HMEPH_16748	MSTRG.1026	1.20548	1.59284	1.3646	1.71176	2.65825	1.64228	1.15331	0.694218	1.32689	1.18128	1.09718	1.71002	0.975337	0.98833	1.00439
2344	MSTRG.1027.1	.	MSTRG.1027	0.210362	0.560669	0.388924	0.862847	1.62068	1.10179	2.46051	1.1452	1.91125	1.46328	1.13225	1.05348	0.00185207	0.0277989	1.73884
2346	MSTRG.1029.1	.	MSTRG.1029	7.47427	3.05672	8.32491	6.73587	5.58062	9.08112	5.79157	6.87577	9.56607	10.7555	9.81667	11.3462	0.107484	0.293821	1.27035
2347	HMEPH_16521-RA	HMEPH_16521	MSTRG.1029	7.62387	11.237	8.19397	10.6538	14.8856	12.1749	9.7523	9.36793	15.2498	14.0191	15.2737	13.2404	0.0305915	0.140873	1.34528
2348	MSTRG.1028.1	.	MSTRG.1028	0.848181	2.3582	1.41073	0.064147	0.091076	0	0.061171	0.124124	0.113741	0.200832	0	0.21915	2.50745e-05	0.00334678	0.447494
2349	HMEPH_08551-RA	HMEPH_08551	MSTRG.1032	0.40397	0.429755	0.332678	0.636919	0.483909	0.301062	0.777425	0.272602	2.45872	0.358241	1.15368	0.042627	0.490124	0.697836	1.174
2350	MSTRG.1032.2	.	MSTRG.1032	2.04501	2.04028	1.68432	1.048	1.76772	1.5235	3.02848	1.48617	1.08932	2.90009	1.74129	2.61511	0.752395	0.865908	0.951648
2351	HMEPH_08552-RA	HMEPH_08552	MSTRG.1033	24.4272	14.2459	18.474	17.2907	19.4922	22.4013	8.74997	8.84155	14.827	17.346	25.1194	23.8565	0.296435	0.535483	0.84107
2352	HMEPH_08553-RA	HMEPH_08553	MSTRG.1034	54.5951	3.0177	35.506	0.312918	0.821469	1.93213	1.94901	1.55655	1.91061	2.8704	0.57518	3.13748	0.00066671	0.0162636	0.113585
2353	MSTRG.1034.1	.	MSTRG.1034	3.70153	5.36903	3.33455	5.43023	5.92349	6.84266	9.62111	3.63807	10.4273	10.185	10.0552	7.26612	0.0336736	0.149066	1.6088
2354	HMEPH_08554-RA	HMEPH_08554	MSTRG.1034	1.77309	1.14371	1.31826	0.888183	3.66135	1.06033	2.92238	2.60216	1.42707	1.3757	0.829789	0.890511	0.625959	0.792236	1.11083
2355	HMEPH_08555-RA	HMEPH_08555	MSTRG.1035	8.08404	8.16933	9.35989	13.3782	11.8952	13.1493	0	7.36796	9.93009	8.1114	14.7206	16.6707	0.877601	0.938739	0.922743
2356	MSTRG.1035.1	.	MSTRG.1035	19.9339	15.2631	14.6156	15.449	16.3009	13.3453	15.3336	9.65023	10.0401	15.1459	21.0726	21.5588	0.378951	0.610503	0.878595
2357	HMEPH_08556-RA	HMEPH_08556	MSTRG.1036	6.22257	1.75513	3.21734	1.72167	3.23583	3.17796	1.82362	1.24666	1.96117	2.23082	3.57999	3.8854	0.0535532	0.196592	0.737278
2358	MSTRG.1036.1	.	MSTRG.1036	2.45347	1.4527	1.36516	1.39285	1.1365	1.34772	0.865038	0.661596	1.16759	1.57622	2.23324	1.87092	0.0579248	0.206598	0.821903
2359	MSTRG.1036.2	.	MSTRG.1036	2.62526	1.2894	1.25107	1.32326	1.21074	1.1436	0.751886	0.923022	0.90057	1.30602	1.7061	1.90264	0.0508358	0.190888	0.80847
2360	MSTRG.1036.3	.	MSTRG.1036	0.449327	0.510785	1.29763	0.57351	0.951498	1.05866	0	0.631068	1.12176	1.28337	0.982025	1.37812	0.835798	0.915745	1.03243
2361	HMEPH_08557-RA	HMEPH_08557	MSTRG.1036	9.81754	6.30256	8.383	9.78077	11.31	9.78246	7.84029	8.37829	11.1248	13.9841	13.9483	14.9298	0.00507452	0.0481077	1.26897
2362	MSTRG.1037.1	.	MSTRG.1037	0.246313	0.266393	0.414893	0.672054	1.17985	0.858238	2.04417	0.784113	1.28773	1.0005	1.0716	1.21327	0.00244428	0.0318821	1.59605
2364	MSTRG.1039.1	.	MSTRG.1039	7.3448	1.30418	1.26239	1.95901	2.43804	1.01622	2.92695	1.79033	3.9817	3.63003	1.8438	1.83574	0.71853	0.845504	0.900247
2365	HMEPH_08559-RA	HMEPH_08559	MSTRG.1039	5.83425	9.86038	10.8505	2.81679	2.85016	5.68714	3.07778	6.75711	3.26054	4.42674	6.35363	7.28587	0.0274216	0.131703	0.562498
2366	HMEPH_08560-RA	HMEPH_08560	MSTRG.1040	1.64565	3.55773	1.51709	3.42738	3.87461	2.27015	0	2.79146	0	1.17996	2.23236	3.07831	0.739617	0.858179	0.872358
2367	MSTRG.1040.2	.	MSTRG.1040	13.5351	4.87212	11.663	3.57701	5.39852	6.65476	5.61442	6.38373	7.22549	8.74194	9.06674	12.817	0.0452422	0.178176	0.720336
2368	HMEPH_08561-RA	HMEPH_08561	MSTRG.1041	17.7151	12.5398	11.1006	8.9661	7.80857	9.2279	21.7538	26.2563	10.4701	13.6336	17.5809	18.4318	0.944429	0.973844	1.01923
2370	MSTRG.1048.1	.	MSTRG.1048	0.551595	0.480361	0.586615	0.468187	0.81069	0.830246	0.447044	0.263396	0.551233	0.551544	1.35912	1.30296	0.49681	0.702987	1.06735
2372	HMEPH_08564-RA	HMEPH_08564	MSTRG.1049	2.40079	1.50957	1.56864	1.04025	1.26606	1.33838	0.988114	0.612779	1.26366	1.65277	3.09114	4.2225	0.211258	0.439979	0.849097
2373	HMEPH_08565-RA	HMEPH_08565	MSTRG.1050	0	0	0	0	0	0.985882	0	0	1.0089	1.28367	2.142	2.81635	0.0446019	0.17677	1.53474
2374	HMEPH_08566-RA	HMEPH_08566	MSTRG.1051	11.1891	5.27055	9.08593	2.33339	4.06476	5.36713	4.7708	6.26783	3.74005	7.90169	10.4515	12.5709	0.110086	0.29856	0.687444
2375	MSTRG.1052.1	.	MSTRG.1052	1.037	0.964818	1.15108	0.82935	0.817481	1.04045	0.999274	1.01869	1.20037	1.25556	4.59464	1.45819	0.659584	0.811698	1.09681
2377	MSTRG.1052.4	.	MSTRG.1052	1.96812	1.08283	2.37707	5.45846	2.65415	1.94163	2.48909	0.758695	2.29381	5.94735	2.81976	2.18512	0.344377	0.58063	1.29738
2378	MSTRG.1052.3	.	MSTRG.1052	0.528736	0.289086	0.566343	0.11493	0.365477	0.457422	1.58686	0.206646	0.579533	0.140837	0.251393	0.463247	0.875208	0.937057	0.973681
2379	HMEPH_08568-RA	HMEPH_08568	MSTRG.1052	8.16084	7.32338	7.07606	1.1959	4.05578	5.55435	3.50785	1.61855	4.74604	1.24437	2.31853	6.81055	0.0152487	0.0922473	0.45333
2381	HMEPH_08569-RA	HMEPH_08569	MSTRG.1053	0.745484	5.44864	1.73713	0.458094	0.172213	1.49814	0.078489	0.76903	0.236346	0.628299	5.69168	1.24745	0.21586	0.445562	0.579619
2382	MSTRG.1053.1	.	MSTRG.1053	10.4122	12.7279	7.36972	4.71516	5.22652	5.02181	4.89184	3.99054	5.65127	6.9905	16.94	7.58061	0.0719221	0.233451	0.632384
2383	MSTRG.1054.1	.	MSTRG.1054	0.310528	2.31029	0.608099	0.25155	0.35869	0.412749	0.231277	0.096561	0.233563	0.277525	2.0781	0.400113	0.244008	0.478035	0.736231
2385	HMEPH_08571-RA	HMEPH_08571	MSTRG.1043	7.99546	5.26024	5.96622	3.88047	8.95157	6.86248	3.19418	4.31886	2.75823	6.15984	8.49413	4.25846	0.362993	0.596375	0.811454
2386	MSTRG.1043.2	.	MSTRG.1043	5.14255	2.72373	4.17809	8.56382	3.55145	4.85854	1.92711	2.37414	8.58336	3.85702	3.47886	11.7809	0.737312	0.85686	1.09835
2387	HMEPH_08572-RA	HMEPH_08572	MSTRG.1044	12.5297	12.9481	15.1891	10.9594	12.485	12.8623	11.5333	17.2644	18.175	19.4899	15.6939	17.7904	0.57569	0.758116	1.07085
2388	MSTRG.1045.1	.	MSTRG.1045	2.51901	2.31551	2.38496	3.08225	4.30842	3.381	2.39497	3.19578	6.21188	5.12308	3.26269	3.36541	0.0519712	0.193414	1.35436
2389	MSTRG.1046.1	.	MSTRG.1046	2.51901	2.31551	2.38496	3.08225	4.30842	3.381	2.39497	3.19578	6.21188	5.12308	3.26269	3.36541	0.0519712	0.193414	1.35436
2390	HMEPH_08573-RA	HMEPH_08573	MSTRG.1047	13.782	14.216	16.3034	13.1323	14.4676	13.1093	12.5572	15.2079	20.248	23.314	17.1253	17.1808	0.642798	0.801691	1.05473
2391	MSTRG.1055.1	.	MSTRG.1055	7.48671	5.70685	6.5981	7.35639	7.02251	8.35643	2.35118	0.583202	4.38253	5.77157	7.57763	11.2775	0.324577	0.561566	0.743206
2392	MSTRG.1055.2	.	MSTRG.1055	0.98745	0.748841	1.11194	1.23665	1.6502	1.31273	0	1.10084	1.24347	0.934024	1.20273	1.12894	0.876048	0.937515	1.02798
2394	MSTRG.1055.4	.	MSTRG.1055	4.60185	3.24086	4.04199	1.76728	2.49132	3.60318	4.24411	1.95654	1.85526	2.77589	3.41006	3.5926	0.0605029	0.211901	0.744566
2395	MSTRG.1056.1	.	MSTRG.1056	31.6919	25.4456	27.6224	26.9012	3.75375	36.2661	11.8824	6.24382	21.3472	21.539	30.2321	39.8711	0.208041	0.435964	0.590608
2396	HMEPH_08575-RA	HMEPH_08575	MSTRG.1056	2.15517	1.13113	1.87587	3.83821	0	0	0	0	0.852855	1.17477	1.24845	2.4535	0.208345	0.436322	0.619594
2397	MSTRG.1055.5	.	MSTRG.1055	1.4771	1.97726	1.49342	1.84258	2.09699	3.03835	0.199945	0.414584	6.4733	1.41146	1.85063	2.66133	0.966848	0.98392	1.01314
2398	HMEPH_08576-RA	HMEPH_08576	MSTRG.1055	32.7361	23.215	24.2834	27.2404	28.2698	31.4448	20.5579	9.0039	10.7392	25.95	29.9979	37.0573	0.410691	0.638044	0.808733
2399	MSTRG.1055.6	.	MSTRG.1055	2.60927	2.02001	3.48025	3.14312	3.41081	4.51073	1.72877	1.06694	4.93593	3.88111	3.55976	4.89423	0.570131	0.754334	1.09368
2400	HMEPH_08577-RA	HMEPH_08577	MSTRG.1057	1.58403	0.26844	0.777283	0.823534	0.890924	0.947122	0.593557	0.36794	0.627345	0.349754	0.471321	1.08758	0.461739	0.676696	0.903813
2401	MSTRG.1057.1	.	MSTRG.1057	4.6471	3.48887	4.10604	2.21969	2.62099	3.31424	3.37399	1.91737	2.68851	3.51042	3.60342	5.2699	0.00716062	0.0584854	0.772217
2405	MSTRG.1058.2	.	MSTRG.1058	0.92455	1.95323	1.73623	1.13685	1.20768	1.50284	0.875973	1.13428	3.24782	3.69336	1.57872	3.77269	0.705725	0.837521	1.07887
2406	MSTRG.1058.3	.	MSTRG.1058	2.10907	3.56563	1.52995	0.642906	0.437042	0.633059	0.746154	0.944329	3.85054	3.57656	1.87614	2.2824	0.218654	0.449028	0.696464
2407	HMEPH_08579-RA	HMEPH_08579	MSTRG.1058	10.7527	2.49779	10.6697	8.21156	8.47688	7.78132	6.17832	8.90938	1.29693	1.33702	8.45346	0.278604	0.555982	0.744102	0.74548
2408	HMEPH_08580-RA	HMEPH_08580	MSTRG.1058	1.53934	0.157768	0.678806	9.64884	12.6494	7.96365	0.607139	0.584704	0.212046	0.288635	0.693829	0.366345	0.414795	0.641954	1.73701
2409	HMEPH_08581-RA	HMEPH_08581	MSTRG.1059	103.376	119.497	98.9231	62.9515	53.7389	63.6565	178.514	81.0531	48.2474	55.9357	50.2778	90.1746	0.140993	0.346441	0.67081
2410	HMEPH_08582-RA	HMEPH_08582	MSTRG.1060	0	1.31096	1.67215	0.09771	0	0.339521	0	1.35613	0.42036	0	0.244473	2.03603	0.373911	0.605884	0.75264
2411	MSTRG.1060.1	.	MSTRG.1060	3.58215	2.97332	2.76965	1.86253	2.18979	2.34745	3.30545	2.23241	2.39174	2.72802	1.9515	2.28032	0.0353873	0.153307	0.814122
2412	HMEPH_08583-RA	HMEPH_08583	MSTRG.1061	1.74572	0	1.90436	0.742795	0.912849	0	0	0.982353	1.48486	1.77436	1.14822	1.67237	0.63167	0.794082	0.879637
2413	HMEPH_08584-RA	HMEPH_08584	MSTRG.1060	2.048	3.35464	4.09306	0	1.11874	0	0	0.985532	1.07777	0.939696	1.29425	2.57306	0.00767108	0.0610754	0.406434
2414	MSTRG.1062.1	.	MSTRG.1062	8.97099	8.73371	9.5995	5.54447	7.45583	6.56876	3.59335	3.97146	4.4604	3.064	4.72247	6.93706	0.00782685	0.0619003	0.583892
2415	HMEPH_08585-RA	HMEPH_08585	MSTRG.1062	36.598	21.6589	25.941	21.4192	13.3473	21.8974	6.09717	15.7574	8.73636	15.4022	15.6014	22.4488	0.0303017	0.140117	0.530255
2416	HMEPH_08586-RA	HMEPH_08586	MSTRG.1063	23.1952	15.2014	20.3924	21.3408	22.7001	22.0382	10.5999	16.8326	18.9609	25.6053	27.1048	33.7064	0.790033	0.889477	1.03599
2417	HMEPH_08587-RA	HMEPH_08587	MSTRG.1064	14.4666	12.7626	14.7195	9.10391	10.1956	11.2012	14.3138	16.2286	9.90037	12.6422	9.88755	14.0736	0.218798	0.449246	0.852955
2418	HMEPH_08588-RA	HMEPH_08588	MSTRG.1065	3.7092	4.19892	3.5543	0.846704	1.07385	0.669648	4.43271	2.43478	2.58518	1.69302	1.23248	1.92073	0.0380508	0.160349	0.568522
2419	MSTRG.1065.2	.	MSTRG.1065	2.64894	4.29368	3.10902	0.831706	1.10077	1.37734	1.28448	2.05449	1.50035	2.02843	1.53334	1.43248	0.000981867	0.0199126	0.566964
2420	HMEPH_08589-RA	HMEPH_08589	MSTRG.1066	0.981828	0.642828	0.735393	0.52483	0.697741	0.883238	0.616096	0.649744	1.23052	1.05865	1.34777	1.09207	0.668789	0.816527	1.02723
2421	HMEPH_08590-RA	HMEPH_08590	MSTRG.1067	5.54066	4.44639	4.49647	2.18334	2.13826	2.74706	2.02197	2.84848	2.96197	3.14147	2.31979	3.28167	4.67837e-05	0.00450094	0.60856
2422	HMEPH_08591-RA	HMEPH_08591	MSTRG.1070	10.7317	4.68657	5.87752	1.89521	2.3744	2.65861	1.54018	2.21677	1.25333	2.47469	3.07293	5.1723	0.00026299	0.00990821	0.416068
2423	MSTRG.1071.1	.	MSTRG.1071	0.596265	1.13498	0.476678	1.09212	1.47953	0.618175	1.74283	2.03214	0.836658	0.739192	0.980514	0.840917	0.0357258	0.154189	1.27509
2424	HMEPH_08592-RA	HMEPH_08592	MSTRG.1072	5.93403	5.86677	6.85631	4.58189	5.63139	4.57193	8.07526	5.15997	3.1898	3.84583	3.6205	11.1453	0.464063	0.678756	0.848991
2425	HMEPH_08593-RA	HMEPH_08593	MSTRG.1073	3.72528	4.93825	3.83738	3.66976	3.96383	4.60754	3.85719	1.44626	4.19898	3.79393	4.32991	4.56008	0.440032	0.660789	0.891459
2426	HMEPH_08594-RA	HMEPH_08594	MSTRG.1074	2.62296	2.97065	2.37821	1.70037	1.30875	2.02804	0	0.985058	1.77416	2.59907	2.60424	2.07315	0.0791706	0.247264	0.660355
2427	MSTRG.1074.1	.	MSTRG.1074	2.31509	1.51718	1.86542	1.77269	2.02465	2.61908	2.30015	0.604182	1.44509	0.935754	2.70246	3.96345	0.836363	0.91617	0.961661
2428	HMEPH_08595-RA	HMEPH_08595	MSTRG.1075	0.073649	20.2835	25.6724	38.0266	40.049	0.062605	49.1366	36.2919	0.054933	64.2844	51.8846	52.838	0.433364	0.656297	2.62976
2429	MSTRG.1075.1	.	MSTRG.1075	18.3118	1.06829	1.43827	1.76135	2.68557	24.0395	3.9727	1.76074	37.2024	3.88066	2.33569	2.47712	0.834294	0.914654	1.1583
2431	HMEPH_08596-RA	HMEPH_08596	MSTRG.1075	1.87012	13.7483	17.1071	17.4171	19.636	1.41654	18.4858	17.669	1.37528	26.2176	22.127	26.0546	0.562517	0.748419	1.51456
2432	HMEPH_08597-RA	HMEPH_08597	MSTRG.1076	48.4893	39.3881	47.9337	38.8051	43.4696	43.3447	38.2712	31.781	61.5566	72.0569	56.8557	62.7205	0.851987	0.924193	1.01711
2433	MSTRG.1077.1	.	MSTRG.1077	3.14083	1.84061	2.85433	2.11473	2.2803	2.68137	1.96433	1.28789	2.64391	6.63793	3.9256	5.42267	0.840303	0.917907	1.02453
2434	MSTRG.1077.2	.	MSTRG.1077	2.82215	1.88565	2.01606	1.26702	2.61009	2.99505	2.56454	1.04488	2.14856	2.53167	3.68095	3.15364	0.94681	0.974766	0.992145
2435	HMEPH_08598-RA	HMEPH_08598	MSTRG.1077	2.02944	2.48369	2.12735	5.06806	2.20061	2.47184	0	4.46876	2.18202	0	1.82742	3.91701	0.871679	0.935148	0.932937
2436	HMEPH_08599-RA	HMEPH_08599	MSTRG.1077	22.5376	13.6467	19.1168	15.947	15.5279	16.5662	9.28337	10.5387	18.59	21.279	21.0307	27.818	0.142434	0.348547	0.864775
2438	MSTRG.1079.1	.	MSTRG.1079	0	13.3334	0	0	0	0	0	0	0	0	0.018693	0	0.102562	0.285815	0.435087
2439	MSTRG.1079.2	.	MSTRG.1079	6.41246	0	0	7.66151	7.16679	22.8077	6.43984	8.3222	9.4865	10.5014	18.9804	10.1283	0.00156182	0.0253101	5.392
2440	MSTRG.1079.3	.	MSTRG.1079	0	0	18.5562	0	0	0	0	0	0	0	0	0	0.101959	0.284811	0.372283
2441	HMEPH_08601-RA	HMEPH_08601	MSTRG.1079	23.7479	11.6892	13.5326	21.2532	22.8969	9.33378	24.1814	22.7572	29.7584	35.8139	17.9201	36.7439	0.211922	0.440831	1.39802
2442	HMEPH_08602-RA	HMEPH_08602	MSTRG.1077	4.9995	4.08382	5.64063	5.47661	0.238075	6.21936	0.19921	5.30794	0.296636	0.348105	9.17534	10.7652	0.409169	0.636828	0.583522
2443	MSTRG.1077.5	.	MSTRG.1077	1.8587	1.01866	1.10961	1.01241	8.0707	1.40736	3.67876	0.875362	6.15269	9.70284	1.32035	1.69201	0.287394	0.52623	1.60738
2444	MSTRG.1077.6	.	MSTRG.1077	1.29335	0.853653	1.13834	1.08391	1.45574	1.40571	2.10229	0.706788	2.36132	1.54561	1.31859	1.71491	0.223052	0.453832	1.1612
2446	MSTRG.1080.1	.	MSTRG.1080	4.36508	7.27979	7.33987	5.89074	5.8084	6.49635	3.1972	3.17035	4.78887	5.454	5.95856	3.73027	0.229243	0.46095	0.807813
2447	MSTRG.1068.1	.	MSTRG.1068	0	0.152952	0.196875	0.129003	0.135387	10.16	0.163437	0.063712	7.60826	0.184919	5.16316	0.170886	0.329502	0.566548	1.89727
2448	HMEPH_08604-RA	HMEPH_08604	MSTRG.1068	51.7799	53.2635	51.8599	43.5881	43.0944	30.5694	17.7753	22.7484	33.2118	41.9866	38.6771	63.5053	0.0373753	0.158467	0.645279
2449	HMEPH_08605-RA	HMEPH_08605	MSTRG.1069	4.39197	0.189654	5.16818	4.3274	5.7638	3.347	1.41492	0.146878	2.88741	4.40855	3.5619	11.2709	0.750575	0.86511	1.11245
2450	MSTRG.1069.1	.	MSTRG.1069	2.74012	2.90109	2.82957	2.16396	1.62445	2.59125	1.39827	1.90817	2.80113	2.48911	2.76419	2.47913	0.0527102	0.194718	0.823926
2451	MSTRG.1069.3	.	MSTRG.1069	5.26147	3.76252	0.875737	7.96674	0.773296	1.02002	2.58521	6.04295	10.5628	11.1988	12.0419	12.6535	0.390902	0.620724	1.59397
2452	HMEPH_08606-RA	HMEPH_08606	MSTRG.1069	98.9697	80.6691	102.072	23.8455	49.4346	61.2642	7.54831	15.8518	25.8217	35.0154	44.9131	44.9581	0.00352021	0.038909	0.297577
2453	MSTRG.1069.5	.	MSTRG.1069	23.7305	6.48734	0	2.87734	0	0	1.05591	4.13367	3.70537	7.61217	6.70492	6.41949	0.451902	0.669977	0.578301
2454	MSTRG.1069.4	.	MSTRG.1069	0.354217	0.402754	2.33884	1.4102	0.94608	1.2535	27.8969	1.19549	1.86816	1.6566	1.63399	1.78679	0.296178	0.535261	1.81276
2455	MSTRG.1069.6	.	MSTRG.1069	0.326733	0.298588	0	1.08983	0	0	4.91491	1.18602	1.46648	1.52374	1.30265	1.6964	0.113664	0.304131	1.81967
2457	HMEPH_08608-RA	HMEPH_08608	MSTRG.1083	163.586	129.291	153.17	135.296	143.915	152.449	115.67	79.8652	189.547	215.609	197.746	193.739	0.775657	0.88078	0.969739
2458	MSTRG.1084.2	.	MSTRG.1084	2.3107	0	3.31655	0	3.20593	2.21932	2.4913	1.51679	4.00411	3.97337	3.83251	2.62474	0.477466	0.687965	1.27287
2459	MSTRG.1084.5	.	MSTRG.1084	1.04494	0.82023	0	1.0173	0	0.599567	0	0	1.75288	0.891202	0	1.02066	0.752674	0.865978	0.920379
2460	MSTRG.1084.1	.	MSTRG.1084	2.0339	1.696	1.75505	1.16718	1.36756	1.51834	2.3993	1.13369	1.82359	2.89229	2.71211	2.18215	0.850819	0.923571	0.977869
2462	MSTRG.1084.3	.	MSTRG.1084	1.36596	1.78182	2.14501	1.65513	1.79167	0.855003	2.31178	1.06808	1.27987	0.714874	2.69055	0.858226	0.492904	0.699967	0.889083
2463	MSTRG.1084.4	.	MSTRG.1084	0.805229	0.657433	0	1.02463	0	0.672025	0	0	1.54469	1.12836	0	1.30127	0.976327	0.988798	1.0075
2464	HMEPH_08610-RA	HMEPH_08610	MSTRG.1085	3.60291	2.99935	3.21046	1.78599	2.54011	3.22395	1.66151	1.49253	4.65115	4.17752	3.40721	4.81621	0.144493	0.351259	0.859758
2465	MSTRG.1085.1	.	MSTRG.1085	13.1731	10.2323	12.5811	13.5825	14.9586	13.6007	17.0329	11.5537	19.7889	22.5671	18.8322	19.011	0.0163026	0.0963531	1.30509
2466	HMEPH_08611-RA	HMEPH_08611	MSTRG.1086	8.77551	1.56297	2.53766	6.93306	2.94258	1.24262	2.77613	2.18845	2.28046	1.03897	1.00667	1.48109	0.359861	0.594082	0.718004
2467	MSTRG.1086.1	.	MSTRG.1086	0.569465	1.45755	2.02295	0.56656	1.79889	2.96157	0.583338	0.951818	2.15169	3.44407	3.6478	3.72292	0.413263	0.640713	1.2118
2469	HMEPH_08613-RA	HMEPH_08613	MSTRG.1087	34.4143	37.058	38.7409	30.3817	28.1934	27.2896	56.8682	83.1128	42.3256	34.8403	22.1397	27.7299	0.875532	0.937247	1.03376
2470	MSTRG.1088.1	.	MSTRG.1088	0.733506	0.129357	0.109021	0.960036	1.47427	1.00476	2.59561	0.613639	1.6508	1.94218	2.18708	4.11935	0.00242901	0.031792	1.95725
2472	HMEPH_08615-RA	HMEPH_08615	MSTRG.1081	11.8688	8.5239	11.3074	12.8489	12.9515	12.8916	14.1622	10.9367	18.1914	17.1895	13.027	13.3726	0.027314	0.13139	1.26753
2473	HMEPH_08616-RA	HMEPH_08616	MSTRG.1082	10.2173	3.99233	5.99758	3.49254	3.77298	5.74801	2.01507	1.31549	2.16272	2.9034	4.92574	7.40534	0.0114613	0.0779905	0.558567
2474	HMEPH_08617-RA	HMEPH_08617	MSTRG.1089	27.1097	21.931	23.6391	24.8703	19.3331	23.3617	8.73621	7.62107	14.262	15.7794	18.8891	19.4741	0.071299	0.232367	0.646235
2475	HMEPH_08618-RA	HMEPH_08618	MSTRG.1090	3.85706	5.7883	5.47243	6.46273	5.002	5.60861	2.22765	2.36461	4.38091	2.92471	4.93598	4.44611	0.399022	0.627824	0.840439
2476	HMEPH_08619-RA	HMEPH_08619	MSTRG.1091	0	1.05258	0.566551	0.788857	0.910996	0.432635	0	0.580154	0	0.678376	0.634554	0.58212	0.948757	0.975755	1.0123
2477	HMEPH_08620-RA	HMEPH_08620	MSTRG.1092	31.1461	27.3401	33.0741	22.4373	19.7595	20.007	5.2408	16.4922	18.2071	20.2047	16.399	23.9864	0.0350231	0.152313	0.552089
2478	HMEPH_08621-RA	HMEPH_08621	MSTRG.1093	10.1834	6.86593	8.34359	9.37352	9.92677	8.91351	6.76622	8.10253	9.58651	12.5651	14.331	16.434	0.143485	0.349991	1.15112
2479	MSTRG.1093.1	.	MSTRG.1093	1.11799	0.960967	1.66376	1.74615	3.21204	3.2618	1.01106	1.42835	1.47772	3.15529	2.60544	2.41958	0.072724	0.234704	1.36869
2480	HMEPH_08622-RA	HMEPH_08622	MSTRG.1094	18.9984	16.7603	18.1535	22.0177	22.9664	22.2733	28.6106	26.2167	29.6227	34.1175	30.3018	32.571	0.00121343	0.0223042	1.46432
2481	MSTRG.1095.1	.	MSTRG.1095	14.9816	6.77789	5.36918	8.69277	8.00733	9.59819	15.6395	8.34595	9.83905	12.4586	11.9932	10.2887	0.356906	0.59129	1.19699
2482	HMEPH_08623-RA	HMEPH_08623	MSTRG.1095	12.4034	15.3034	18.5395	13.3931	15.556	16.6568	0	11.8264	21.0528	21.861	17.9851	16.7948	0.589085	0.767355	0.727745
2483	HMEPH_08624-RA	HMEPH_08624	MSTRG.1097	2.73564	3.98204	3.57537	6.37163	6.7451	6.56845	8.09999	4.59734	8.22934	7.55531	6.69274	5.4825	0.000793059	0.0174722	1.7345
2484	HMEPH_08625-RA	HMEPH_08625	MSTRG.1096	6.23754	6.27246	7.718	1.97559	2.32147	3.08067	5.04863	1.61499	2.91413	3.42765	3.41031	2.73208	0.00121674	0.0223111	0.491014
2485	HMEPH_08626-RA	HMEPH_08626	MSTRG.1099	15.7589	7.83732	11.388	5.82041	9.06824	12.1095	10.7268	12.8153	8.6573	14.7431	10.8664	2.96692	0.538427	0.732092	0.835038
2486	MSTRG.1099.1	.	MSTRG.1099	0.014532	0.000121	0.019245	1.38834	0.165153	0.426361	0.001858	0.002491	0.671564	1.40567	6.408	14.9249	0.145737	0.352615	1.99275
2487	MSTRG.1100.1	.	MSTRG.1100	0.866868	2.95476	1.10306	1.65725	2.66921	3.23777	3.88272	1.48048	5.21259	2.86703	1.66364	3.6818	0.122991	0.318989	1.48983
2488	MSTRG.1101.1	.	MSTRG.1101	4.22065	0.170321	3.74784	1.36659	0.2514	0.039848	0.024919	0	0.017305	2.26264	3.23352	0.0477	0.110772	0.299536	0.474007
2490	HMEPH_08628-RA	HMEPH_08628	MSTRG.1098	0.839304	1.23651	1.0611	0.707452	0.623983	0.858647	1.35722	0.39554	1.46224	1.02018	1.1247	1.23109	0.590168	0.767851	0.939051
[truncated: 26,069 more rows]
